# Supplementary material for: (E)-3-Propoxymethyl­idene-2,3-dihydro-1H-pyrrolo[2,1-b]quinazolin-9-one monohydrate
Source: Acta Crystallogr Sect E Struct Rep Online. 2010 Apr 30;66(Pt 5):o1238. doi: 10.1107/S1600536810014303 (PMC2979261; doi:10.1107/S1600536810014303)
Supplement: Supplementary file 1 [file e-66-o1238-sup1.cif]

##############################################################################
###                                                                        ###
###        Electronic paper (Acta Crystallographica Section E)             ###
###                                                                        ###
##############################################################################
#                                                                            #
# This CIF contains the data in a paper accepted for publication in Acta     #
# Crystallographica Section E. It conforms to the requirements of Notes      #
# for Authors for Section E, and has been peer reviewed under the auspices   #
# of the IUCr Commission on Journals.                                        #
#                                                                            #
# Full details of the Crystallographic Information File format               #
# are given in the paper "The Crystallographic Information File (CIF):       #
# a New Standard Archive File for Crystallography" by S. R. Hall, F. H.      #
# Allen and I. D. Brown [Acta Cryst. (1991), A47, 655-685].                  #
#                                                                            #
# The current version of the core CIF dictionary is obtainable from          #
# ftp://ftp.iucr.org/pub/cif_core.dic. The current version number is 2.4.    #
#                                                                            #
# Software is freely available for graphical display of the structure(s) in  #
# this CIF.  For information consult the CIF home page http://www.iucr.org/  #
# cif/home.html                                                              #
#                                                                            #
# This file may be used for bona fide research purposes within the           #
# scientific community so long as proper attribution is given to the journal # 
# article from which it was obtained.                                        #
#                                                                            #
##############################################################################
                                             
data_I
_audit_creation_method     SHELXL-97
_chemical_name_systematic
;
(<i>E</i>)-3-Propoxymethylidene-2,3-dihydro-1<i>H</i>-
pyrrolo[2,1-<i>b</i>]quinazolin-9-one monohydrate
;
_chemical_name_common     ?
_chemical_formula_moiety     'C15 H16 N2 O2, H2 O '
_chemical_formula_sum     'C15 H18 N2 O3'
_chemical_formula_iupac     'C15 H16 N2 O2, H2 O'
_chemical_formula_weight     274.31
_chemical_melting_point     ?
_symmetry_cell_setting     monoclinic
_symmetry_space_group_name_H-M     'P 21/m'
_symmetry_space_group_name_Hall     '-P 2yb'
loop_
    _symmetry_equiv_pos_as_xyz
    'x, y, z'
    '-x, y+1/2, -z'
    '-x, -y, -z'
    'x, -y-1/2, z'
_cell_length_a     9.247(2)
_cell_length_b     6.8760(10)
_cell_length_c     10.950(2)
_cell_angle_alpha     90.00
_cell_angle_beta     97.90(3)
_cell_angle_gamma     90.00
_cell_volume     689.6(2)
_cell_formula_units_Z     2
_cell_measurement_reflns_used     15
_cell_measurement_theta_min     5
_cell_measurement_theta_max     10
_cell_measurement_temperature     293(2)
_exptl_crystal_description     prism
_exptl_crystal_colour     colourless
_exptl_crystal_size_max     0.75
_exptl_crystal_size_mid     0.53
_exptl_crystal_size_min     0.20
_exptl_crystal_density_diffrn     1.321
_exptl_crystal_density_meas     ?
_exptl_crystal_density_method     'not measured'
_exptl_crystal_F_000     292
_exptl_absorpt_coefficient_mu     0.093
_exptl_absorpt_correction_type     none
_exptl_absorpt_process_details     ?
_exptl_absorpt_correction_T_min     ?
_exptl_absorpt_correction_T_max     ?
_exptl_special_details
;
 ?
;
_diffrn_ambient_temperature     293(2)
_diffrn_radiation_type     MoK\a
_diffrn_radiation_wavelength     0.71073
_diffrn_radiation_source     'fine-focus sealed tube'
_diffrn_radiation_monochromator     graphite
_diffrn_measurement_device_type     'Stoe Stadi-4 four-circle'
_diffrn_measurement_device     'Stoe Stadi-4 four-circle'
_diffrn_measurement_method
; ;
Scan width (\w) = 1.56--1.68, scan ratio 2\q:\w = 1.00
I(Net) and \s(I) calculated according to Blessing (1987)
[Blessing, R. H. (1987). <i>Cryst. Rev.</i> <b>1</b>, 3--58]
;
_diffrn_detector_area_resol_mean     ?
_diffrn_reflns_number     1483
_diffrn_reflns_av_R_equivalents     0.0000
_diffrn_reflns_av_sigmaI/netI     0.0299
_diffrn_reflns_theta_min     1.88
_diffrn_reflns_theta_max     26.00
_diffrn_reflns_theta_full     26.00
_diffrn_measured_fraction_theta_max     1.000
_diffrn_measured_fraction_theta_full     1.000
_diffrn_reflns_limit_h_min     -11
_diffrn_reflns_limit_h_max     11
_diffrn_reflns_limit_k_min     0
_diffrn_reflns_limit_k_max     8
_diffrn_reflns_limit_l_min     0
_diffrn_reflns_limit_l_max     13
_diffrn_standards_number     3
_diffrn_standards_interval_count     ?
_diffrn_standards_interval_time     60
_diffrn_standards_decay_%     2
_refine_special_details
;
 Refinement of F^2^ against ALL reflections.  The weighted R-factor wR and
 goodness of fit S are based on F^2^, conventional R-factors R are based
 on F, with F set to zero for negative F^2^. The threshold expression of
 F^2^ > 2sigma(F^2^) is used only for calculating R-factors(gt) etc. and is
 not relevant to the choice of reflections for refinement.  R-factors based
 on F^2^ are statistically about twice as large as those based on F, and R-
 factors based on ALL data will be even larger.
;
_reflns_number_total     1479
_reflns_number_gt     1000
_reflns_threshold_expression     >2\s(I)
_refine_ls_structure_factor_coef     Fsqd
_refine_ls_matrix_type     full
_refine_ls_R_factor_all     0.1028
_refine_ls_R_factor_gt     0.0636
_refine_ls_wR_factor_gt     0.1217
_refine_ls_wR_factor_ref     0.1439
_refine_ls_goodness_of_fit_ref     1.149
_refine_ls_restrained_S_all     1.149
_refine_ls_number_reflns     1479
_refine_ls_number_parameters     128
_refine_ls_number_restraints     0
_refine_ls_hydrogen_treatment     mixed
_refine_ls_weighting_scheme     calc
_refine_ls_weighting_details
         'calc w=1/[\s^2^(Fo^2^)+(0.0340P)^2^+0.5511P] where P=(Fo^2^+2Fc^2^)/3'
_atom_sites_solution_hydrogens     geom
_atom_sites_solution_primary     direct
_atom_sites_solution_secondary     difmap
_refine_ls_shift/su_max     0.000
_refine_ls_shift/su_mean     0.000
_refine_diff_density_max     0.207
_refine_diff_density_min     -0.189
_refine_ls_extinction_method     SHELXL
_refine_ls_extinction_coef     0.009(2)
_refine_ls_extinction_expression
                                  'Fc^*^=kFc[1+0.001xFc^2^\l^3^/sin(2\q)]^-1/4^'
loop_
    _atom_type_symbol
    _atom_type_description
    _atom_type_scat_dispersion_real
    _atom_type_scat_dispersion_imag
    _atom_type_scat_source
    'C' 'C' 0.0033 0.0016
                         'International Tables Vol C Tables 4.2.6.8 and 6.1.1.4'
    'H' 'H' 0.0000 0.0000
                         'International Tables Vol C Tables 4.2.6.8 and 6.1.1.4'
    'N' 'N' 0.0061 0.0033
                         'International Tables Vol C Tables 4.2.6.8 and 6.1.1.4'
    'O' 'O' 0.0106 0.0060
                         'International Tables Vol C Tables 4.2.6.8 and 6.1.1.4'
_computing_data_collection     'STADI4 (Stoe & Cie, 1997)'
_computing_cell_refinement     'STADI4 (Stoe & Cie, 1997)'
_computing_data_reduction     'X-RED  (Stoe & Cie, 1997)'
_computing_structure_solution     'SHELXS97 (Sheldrick, 2008)'
_computing_structure_refinement     'SHELXL97 (Sheldrick, 2008)'
_computing_molecular_graphics     'XP (Bruker, 1998)'
_computing_publication_material     'SHELXL97 (Sheldrick, 2008)'
loop_
    _atom_site_type_symbol
    _atom_site_label
    _atom_site_fract_x
    _atom_site_fract_y
    _atom_site_fract_z
    _atom_site_U_iso_or_equiv
    _atom_site_adp_type
    _atom_site_calc_flag
    _atom_site_refinement_flags
    _atom_site_occupancy
    _atom_site_disorder_assembly
    _atom_site_disorder_group
    O O1 0.7289(3) 0.2500 0.2635(2) 0.0522(8) Uani d S 1 . .
    O O2 0.1375(3) 0.2500 0.5696(3) 0.0682(10) Uani d S 1 . .
    N N1 0.5853(3) 0.2500 0.6240(3) 0.0390(8) Uani d S 1 . .
    C C2 0.5055(4) 0.2500 0.5163(3) 0.0349(9) Uani d S 1 . .
    N N3 0.3551(3) 0.2500 0.4988(3) 0.0370(8) Uani d S 1 . .
    C C4 0.2711(4) 0.2500 0.5924(3) 0.0430(10) Uani d S 1 . .
    C C4A 0.3567(4) 0.2500 0.7153(3) 0.0384(9) Uani d S 1 . .
    C C5 0.2880(4) 0.2500 0.8207(4) 0.0493(11) Uani d S 1 . .
    H H5A 0.1865 0.2500 0.8133 0.059 Uiso calc SR 1 . .
    C C6 0.3684(4) 0.2500 0.9343(4) 0.0546(12) Uani d S 1 . .
    H H6A 0.3215 0.2500 1.0043 0.066 Uiso calc SR 1 . .
    C C7 0.5192(5) 0.2500 0.9468(4) 0.0531(11) Uani d S 1 . .
    H H7A 0.5731 0.2500 1.0251 0.064 Uiso calc SR 1 . .
    C C8 0.5901(4) 0.2500 0.8445(3) 0.0448(10) Uani d S 1 . .
    H H8A 0.6916 0.2500 0.8539 0.054 Uiso calc SR 1 . .
    C C8A 0.5102(4) 0.2500 0.7258(3) 0.0355(9) Uani d S 1 . .
    C C9 0.5544(4) 0.2500 0.3964(3) 0.0384(9) Uani d S 1 . .
    C C10 0.4244(4) 0.2500 0.2975(3) 0.0452(10) Uani d S 1 . .
    H H10A 0.4243 0.1352 0.2460 0.054 Uiso calc PR 0.50 . .
    H H10B 0.4243 0.3648 0.2460 0.054 Uiso calc PR 0.50 . .
    C C11 0.2918(4) 0.2500 0.3684(3) 0.0472(10) Uani d S 1 . .
    H H11A 0.2322 0.3648 0.3486 0.057 Uiso calc PR 0.50 . .
    H H11B 0.2322 0.1352 0.3486 0.057 Uiso calc PR 0.50 . .
    C C12 0.6934(4) 0.2500 0.3777(3) 0.0447(10) Uani d S 1 . .
    H H12A 0.7667 0.2500 0.4449 0.054 Uiso calc SR 1 . .
    C C13 0.8823(4) 0.2500 0.2525(4) 0.0586(13) Uani d S 1 . .
    H H13A 0.9291 0.1354 0.2916 0.070 Uiso calc PR 0.50 . .
    H H13B 0.9291 0.3646 0.2916 0.070 Uiso calc PR 0.50 . .
    C C14 0.8937(5) 0.2500 0.1161(4) 0.0673(14) Uani d S 1 . .
    H H14A 0.8438 0.1361 0.0788 0.081 Uiso calc PR 0.50 . .
    H H14B 0.8438 0.3639 0.0788 0.081 Uiso calc PR 0.50 . .
    C C15 1.0456(5) 0.2500 0.0877(5) 0.096(2) Uani d S 1 . .
    H H15A 1.0448 0.2500 -0.0001 0.144 Uiso calc SR 1 . .
    H H15B 1.0953 0.1360 0.1224 0.144 Uiso calc PR 0.50 . .
    H H15C 1.0953 0.3640 0.1224 0.144 Uiso calc PR 0.50 . .
    O O1W 0.9030(4) 0.2500 0.7141(4) 0.1047(17) Uani d S 1 . .
    H H2 0.975(8) 0.2500 0.665(6) 0.15(3) Uiso d S 1 . .
    H H1 0.816(8) 0.2500 0.676(7) 0.17(3) Uiso d S 1 . .
loop_
    _atom_site_aniso_label
    _atom_site_aniso_U_11
    _atom_site_aniso_U_22
    _atom_site_aniso_U_33
    _atom_site_aniso_U_12
    _atom_site_aniso_U_13
    _atom_site_aniso_U_23
    O1 0.0461(16) 0.078(2) 0.0357(15) 0.000 0.0161(12) 0.000
    O2 0.0307(15) 0.126(3) 0.0479(17) 0.000 0.0058(12) 0.000
    N1 0.0308(16) 0.050(2) 0.0367(17) 0.000 0.0074(13) 0.000
    C2 0.0345(18) 0.036(2) 0.035(2) 0.000 0.0094(15) 0.000
    N3 0.0347(16) 0.045(2) 0.0310(16) 0.000 0.0030(13) 0.000
    C4 0.039(2) 0.055(3) 0.037(2) 0.000 0.0115(16) 0.000
    C4A 0.0354(19) 0.045(2) 0.0363(19) 0.000 0.0099(15) 0.000
    C5 0.037(2) 0.070(3) 0.043(2) 0.000 0.0093(17) 0.000
    C6 0.049(2) 0.082(3) 0.037(2) 0.000 0.0172(18) 0.000
    C7 0.055(3) 0.070(3) 0.034(2) 0.000 0.0061(18) 0.000
    C8 0.038(2) 0.061(3) 0.036(2) 0.000 0.0033(16) 0.000
    C8A 0.0328(19) 0.039(2) 0.036(2) 0.000 0.0093(15) 0.000
    C9 0.043(2) 0.041(2) 0.0321(19) 0.000 0.0089(16) 0.000
    C10 0.055(2) 0.048(3) 0.032(2) 0.000 0.0055(17) 0.000
    C11 0.043(2) 0.065(3) 0.033(2) 0.000 0.0015(16) 0.000
    C12 0.048(2) 0.055(3) 0.031(2) 0.000 0.0086(17) 0.000
    C13 0.044(2) 0.087(4) 0.049(2) 0.000 0.0206(19) 0.000
    C14 0.054(3) 0.104(4) 0.049(3) 0.000 0.022(2) 0.000
    C15 0.063(3) 0.164(7) 0.063(3) 0.000 0.020(3) 0.000
    O1W 0.046(2) 0.204(5) 0.065(2) 0.000 0.0116(19) 0.000
_geom_special_details
;
 All esds (except the esd in the dihedral angle between two l.s. planes)
 are estimated using the full covariance matrix.  The cell esds are taken
 into account individually in the estimation of esds in distances, angles
 and torsion angles; correlations between esds in cell parameters are only
 used when they are defined by crystal symmetry.  An approximate (isotropic)
 treatment of cell esds is used for estimating esds involving l.s. planes.
;
loop_
    _geom_bond_atom_site_label_1
    _geom_bond_atom_site_label_2
    _geom_bond_site_symmetry_2
    _geom_bond_distance
    _geom_bond_publ_flag
    O1 C12 . 1.336(4) ?
    O1 C13 . 1.439(4) ?
    O2 C4 . 1.226(4) ?
    N1 C2 . 1.302(4) ?
    N1 C8A . 1.391(4) ?
    C2 N3 . 1.377(4) ?
    C2 C9 . 1.447(5) ?
    N3 C4 . 1.369(4) ?
    N3 C11 . 1.467(4) ?
    C4 C4A . 1.464(5) ?
    C4A C5 . 1.392(5) ?
    C4A C8A . 1.408(5) ?
    C5 C6 . 1.359(5) ?
    C5 H5A . 0.9300 ?
    C6 C7 . 1.383(5) ?
    C6 H6A . 0.9300 ?
    C7 C8 . 1.374(5) ?
    C7 H7A . 0.9300 ?
    C8 C8A . 1.404(5) ?
    C8 H8A . 0.9300 ?
    C9 C12 . 1.329(5) ?
    C9 C10 . 1.502(5) ?
    C10 C11 . 1.539(5) ?
    C10 H10A . 0.9700 ?
    C10 H10B . 0.9700 ?
    C11 H11A . 0.9700 ?
    C11 H11B . 0.9700 ?
    C12 H12A . 0.9300 ?
    C13 C14 . 1.512(5) ?
    C13 H13A . 0.9700 ?
    C13 H13B . 0.9700 ?
    C14 C15 . 1.479(6) ?
    C14 H14A . 0.9700 ?
    C14 H14B . 0.9700 ?
    C15 H15A . 0.9600 ?
    C15 H15B . 0.9600 ?
    C15 H15C . 0.9600 ?
    O1W H2 . 0.91(7) ?
    O1W H1 . 0.85(8) ?
loop_
    _geom_angle_atom_site_label_1
    _geom_angle_atom_site_label_2
    _geom_angle_atom_site_label_3
    _geom_angle_site_symmetry_1
    _geom_angle_site_symmetry_3
    _geom_angle
    _geom_angle_publ_flag
    C12 O1 C13 . . 116.8(3) ?
    C2 N1 C8A . . 116.3(3) ?
    N1 C2 N3 . . 124.2(3) ?
    N1 C2 C9 . . 127.8(3) ?
    N3 C2 C9 . . 108.0(3) ?
    C4 N3 C2 . . 124.2(3) ?
    C4 N3 C11 . . 122.5(3) ?
    C2 N3 C11 . . 113.3(3) ?
    O2 C4 N3 . . 120.4(4) ?
    O2 C4 C4A . . 126.2(3) ?
    N3 C4 C4A . . 113.4(3) ?
    C5 C4A C8A . . 120.2(3) ?
    C5 C4A C4 . . 120.7(3) ?
    C8A C4A C4 . . 119.1(3) ?
    C6 C5 C4A . . 120.3(4) ?
    C6 C5 H5A . . 119.9 ?
    C4A C5 H5A . . 119.9 ?
    C5 C6 C7 . . 120.6(4) ?
    C5 C6 H6A . . 119.7 ?
    C7 C6 H6A . . 119.7 ?
    C8 C7 C6 . . 120.5(4) ?
    C8 C7 H7A . . 119.8 ?
    C6 C7 H7A . . 119.8 ?
    C7 C8 C8A . . 120.4(4) ?
    C7 C8 H8A . . 119.8 ?
    C8A C8 H8A . . 119.8 ?
    N1 C8A C8 . . 119.0(3) ?
    N1 C8A C4A . . 122.9(3) ?
    C8 C8A C4A . . 118.2(3) ?
    C12 C9 C2 . . 124.7(3) ?
    C12 C9 C10 . . 125.7(3) ?
    C2 C9 C10 . . 109.6(3) ?
    C9 C10 C11 . . 104.5(3) ?
    C9 C10 H10A . . 110.8 ?
    C11 C10 H10A . . 110.8 ?
    C9 C10 H10B . . 110.8 ?
    C11 C10 H10B . . 110.8 ?
    H10A C10 H10B . . 108.9 ?
    N3 C11 C10 . . 104.6(3) ?
    N3 C11 H11A . . 110.8 ?
    C10 C11 H11A . . 110.8 ?
    N3 C11 H11B . . 110.8 ?
    C10 C11 H11B . . 110.8 ?
    H11A C11 H11B . . 108.9 ?
    C9 C12 O1 . . 120.8(3) ?
    C9 C12 H12A . . 119.6 ?
    O1 C12 H12A . . 119.6 ?
    O1 C13 C14 . . 106.6(3) ?
    O1 C13 H13A . . 110.4 ?
    C14 C13 H13A . . 110.4 ?
    O1 C13 H13B . . 110.4 ?
    C14 C13 H13B . . 110.4 ?
    H13A C13 H13B . . 108.6 ?
    C15 C14 C13 . . 113.9(4) ?
    C15 C14 H14A . . 108.8 ?
    C13 C14 H14A . . 108.8 ?
    C15 C14 H14B . . 108.8 ?
    C13 C14 H14B . . 108.8 ?
    H14A C14 H14B . . 107.7 ?
    C14 C15 H15A . . 109.5 ?
    C14 C15 H15B . . 109.5 ?
    H15A C15 H15B . . 109.5 ?
    C14 C15 H15C . . 109.5 ?
    H15A C15 H15C . . 109.5 ?
    H15B C15 H15C . . 109.5 ?
    H2 O1W H1 . . 115(6) ?
loop_
    _geom_hbond_atom_site_label_D
    _geom_hbond_atom_site_label_H
    _geom_hbond_atom_site_label_A
    _geom_hbond_site_symmetry_A
    _geom_hbond_distance_DH
    _geom_hbond_distance_HA
    _geom_hbond_distance_DA
    _geom_hbond_angle_DHA
    _geom_hbond_publ_flag
    O1w H1 N1 1_555 0.85(7) 2.14(8)   2.968(5) 165(7) y
    O1w H2 O2 1_655 0.90(7) 1.95(7)   2.855(5) 176(6) y
data_global
_journal_date_recd_electronic     2010-04-12
_journal_date_accepted     2010-04-19
_journal_name_full     'Acta Crystallographica, Section E'
_journal_year     2010
_journal_volume     66
_journal_issue      5
_journal_page_first     o1238
_journal_page_last     o1238
_journal_paper_category     QO
_journal_coeditor_code     LH5028
_publ_contact_author_name     ' Burkhon Elmuradov '
_publ_contact_author_address
;
S.Yunusov Institute of the Chemistry of Plant Substances
Academy of Sciences of Uzbekistan
Mirzo Ulugbek Str., 77,
Tashkent 100170, Uzbekistan
;
_publ_contact_author_email     burkhon@rambler.ru
_publ_contact_author_fax     '+998 71 120-64-75'
_publ_contact_author_phone     '+998 71 262-94-91'
_publ_section_title
;\
(<i>E</i>)-3-Propoxymethylidene-2,3-dihydro-1<i>H</i>-pyrrolo[2,1-<i>b</i>]\
quinazolin-9-one monohydrate
;
loop_
    _publ_author_name
    _publ_author_address
    'Burkhon Zh Elmuradov'
;  S.Yunusov Institute of the Chemistry of Plant Substances
   Academy of Sciences of Uzbekistan
   Mirzo Ulugbek Str. 77,
   Tashkent 100170, Uzbekistan
;
    'Kambarali Turgunov'
;  S.Yunusov Institute of the Chemistry of Plant Substances
   Academy of Sciences of Uzbekistan
   Mirzo Ulugbek Str. 77,
   Tashkent 100170, Uzbekistan
;
    ' Bakhodir Tashkhodjaev '
;  S.Yunusov Institute of the Chemistry of Plant Substances
   Academy of Sciences of Uzbekistan
   Mirzo Ulugbek Str. 77,
   Tashkent 100170, Uzbekistan
;
    ' Khusniddin M. Shakhidoyatov '
;  S.Yunusov Institute of the Chemistry of Plant Substances
   Academy of Sciences of Uzbekistan
   Mirzo Ulugbek Str. 77,
   Tashkent 100170, Uzbekistan
;
