# Supplementary material for: (E)-3-Propoxymethyl­idene-2,3-dihydro-1H-pyrrolo[2,1-b]quinazolin-9-one monohydrate
Source: Acta Crystallogr Sect E Struct Rep Online. 2010 Apr 30;66(Pt 5):o1238. doi: 10.1107/S1600536810014303 (PMC2979261; doi:10.1107/S1600536810014303)
Supplement: Supplementary file 2 [file e-66-o1238-Isup2.hkl]

# 
# h,k,l, Fc-squared, Fo-squared, sigma(Fo-squared) and status flag 
# 
data_I 
_shelx_title ' 437_3 in P2(1)/M' 
_shelx_refln_list_code          4 
_shelx_F_calc_maximum      180.98 
_exptl_crystal_F_000       292.00 
_reflns_d_resolution_high  0.8108 
 
loop_ 
 _symmetry_equiv_pos_as_xyz 
 'x, y, z' 
 '-x, y+1/2, -z' 
 '-x, -y, -z' 
 'x, -y-1/2, z' 
 
_cell_length_a     9.2470 
_cell_length_b     6.8760 
_cell_length_c    10.9500 
_cell_angle_alpha  90.000 
_cell_angle_beta   97.900 
_cell_angle_gamma  90.000 
 
_shelx_F_squared_multiplier     1.000 
 
loop_ 
 _refln_index_h 
 _refln_index_k 
 _refln_index_l 
 _refln_F_squared_calc 
 _refln_F_squared_meas 
 _refln_F_squared_sigma 
 _refln_observed_status 
   1   0   0     2828.63     2651.23     13.92 o 
   2   0   0      110.91      111.67      1.73 o 
   3   0   0        4.65        8.40      1.26 o 
   4   0   0      196.94      222.19      3.24 o 
   5   0   0      876.83      908.17      7.09 o 
   6   0   0       66.92       62.44      2.46 o 
   7   0   0       70.13       67.35      2.82 o 
   8   0   0       66.56       46.83      2.74 o 
   9   0   0       19.18       17.39      2.43 o 
  10   0   0       12.53        7.82      2.37 o 
  11   0   0        0.06        6.62      2.43 o 
   1   1   0      119.67       97.89      1.51 o 
   2   1   0      511.90      508.72      3.65 o 
   3   1   0      538.67      574.32      4.57 o 
   4   1   0      281.39      283.47      3.69 o 
   5   1   0      436.81      536.26      5.57 o 
   6   1   0      239.91      240.28      4.25 o 
   7   1   0       26.10       24.29      2.15 o 
   8   1   0       28.69       29.96      2.62 o 
   9   1   0       63.26       58.83      3.21 o 
  10   1   0        6.53        4.80      2.32 o 
  11   1   0        8.05       11.34      2.65 o 
   0   2   0    32755.52    34490.00    195.85 o 
   1   2   0     1953.85     2012.92      8.24 o 
   2   2   0       32.42       33.37      1.51 o 
   3   2   0       16.10       14.66      1.37 o 
   4   2   0       67.02       74.76      2.26 o 
   5   2   0      506.12      504.44      5.68 o 
   6   2   0       21.96       19.18      1.98 o 
   7   2   0       47.55       40.12      2.60 o 
   8   2   0       48.27       35.57      2.62 o 
   9   2   0       17.21       14.99      2.57 o 
  10   2   0        9.74        5.89      2.48 o 
   1   3   0       21.09       27.14      1.48 o 
   2   3   0       58.00       57.03      1.95 o 
   3   3   0      139.16      137.30      2.93 o 
   4   3   0      172.25      175.56      3.49 o 
   5   3   0      233.44      248.45      4.41 o 
   6   3   0      106.86      103.44      3.38 o 
   7   3   0        6.68        7.34      2.04 o 
   8   3   0        8.86       15.22      2.26 o 
   9   3   0       28.91       28.03      2.74 o 
  10   3   0        6.34        3.41      2.40 o 
   0   4   0     4835.10     4845.59     18.47 o 
   1   4   0      716.06      724.86      6.58 o 
   2   4   0        5.41        4.10      1.42 o 
   3   4   0       11.10        6.11      1.56 o 
   4   4   0        3.10        5.22      1.59 o 
   5   4   0      133.82      138.45      3.77 o 
   6   4   0        0.93        3.21      1.81 o 
   7   4   0       14.69       18.99      2.40 o 
   8   4   0       18.77       23.45      2.54 o 
   9   4   0       10.62       10.53      2.51 o 
   1   5   0        7.22        5.14      1.54 o 
   2   5   0        8.21        7.37      1.59 o 
   3   5   0       29.28       21.89      2.15 o 
   4   5   0       59.99       63.50      2.96 o 
   5   5   0       64.57       56.54      2.96 o 
   6   5   0       31.71       36.97      2.76 o 
   7   5   0        0.03       -1.81      2.15 o 
   8   5   0        0.88       -1.31      2.15 o 
   9   5   0        7.82        5.39      2.57 o 
   0   6   0      842.53      832.28      9.09 o 
   1   6   0      206.30      199.12      4.67 o 
   2   6   0        3.72        2.85      1.73 o 
   3   6   0        1.44       -1.68      1.68 o 
   4   6   0        0.11        1.26      1.73 o 
   5   6   0       25.74       27.22      2.57 o 
   6   6   0        0.01       -2.18      2.18 o 
   7   6   0        1.95        3.24      2.23 o 
   1   7   0        2.91        7.15      1.87 o 
   2   7   0        2.62        5.86      1.93 o 
   3   7   0        7.37        7.15      2.12 o 
   4   7   0       15.08       19.35      2.43 o 
   5   7   0       14.06       14.55      2.57 o 
   6   7   0        8.18       10.36      2.48 o 
   0   8   0      157.45      151.18      5.14 o 
   1   8   0       54.34       51.93      3.46 o 
   2   8   0        2.51        1.79      2.01 o 
   3   8   0        0.04       -2.18      2.18 o 
 -11   0   1        0.27        1.84      2.35 o 
 -10   0   1       15.02       10.55      2.40 o 
  -9   0   1       62.46       56.15      3.18 o 
  -8   0   1        6.02        8.26      1.95 o 
  -7   0   1       27.01       31.47      2.21 o 
  -6   0   1       45.62       38.23      2.04 o 
  -5   0   1      418.35      413.00      4.81 o 
  -4   0   1      424.32      425.98      4.37 o 
  -3   0   1     1269.10     1248.40      6.51 o 
  -2   0   1      106.03       87.65      1.62 o 
  -1   0   1       10.40       17.12      0.75 o 
   0   0   1     1453.88     1414.93      6.77 o 
   1   0   1     3279.84     3039.98     13.38 o 
   2   0   1      629.14      622.91      3.96 o 
   3   0   1      715.29      664.56      4.85 o 
   4   0   1      356.57      411.43      4.36 o 
   5   0   1       27.34       29.04      1.81 o 
   6   0   1      107.93      104.99      3.04 o 
   7   0   1       48.46       47.38      2.60 o 
   8   0   1        2.15       -1.62      1.90 o 
   9   0   1       42.84       39.51      2.99 o 
  10   0   1        0.93        2.07      2.07 o 
  11   0   1        1.31       -1.98      2.32 o 
 -11   1   1        0.23       -1.62      2.29 o 
 -10   1   1        5.36       -2.21      2.21 o 
  -9   1   1       72.57       64.64      3.24 o 
  -8   1   1       34.86       33.14      2.37 o 
  -7   1   1       16.03       15.02      1.95 o 
  -6   1   1      159.71      165.88      3.58 o 
  -5   1   1      262.93      251.02      3.86 o 
  -4   1   1       66.49       74.12      2.09 o 
  -3   1   1        0.26        0.75      1.06 o 
  -2   1   1       24.34       16.08      1.14 o 
  -1   1   1     1310.71     1239.75      4.93 o 
   0   1   1       58.84       72.84      1.29 o 
   1   1   1       59.71       53.11      1.31 o 
   2   1   1      476.30      465.85      3.73 o 
   3   1   1       72.56       68.40      1.93 o 
   4   1   1      127.54      114.79      2.60 o 
   5   1   1       81.59       89.06      2.63 o 
   6   1   1        0.03        0.53      1.62 o 
   7   1   1      140.08      135.27      3.74 o 
   8   1   1       25.55       22.20      2.37 o 
   9   1   1        1.00        1.56      2.12 o 
  10   1   1        2.60        6.39      2.18 o 
  11   1   1        2.03        2.48      2.43 o 
 -11   2   1        0.16        7.23      2.26 o 
 -10   2   1       11.07        3.41      2.35 o 
  -9   2   1       39.41       40.68      2.90 o 
  -8   2   1        1.28       -1.70      1.70 o 
  -7   2   1       13.31       10.67      1.95 o 
  -6   2   1       23.99       23.51      1.90 o 
  -5   2   1      229.17      233.86      3.94 o 
  -4   2   1      207.47      218.30      3.49 o 
  -3   2   1      663.13      682.43      5.49 o 
  -2   2   1       40.71       40.05      1.48 o 
  -1   2   1       35.66       41.67      1.45 o 
   0   2   1      953.52     1010.00      5.48 o 
   1   2   1     1684.22     1591.40      7.26 o 
   2   2   1      217.59      189.60      2.85 o 
   3   2   1      366.60      360.33      4.14 o 
   4   2   1      225.98      244.28      3.80 o 
   5   2   1        8.15        5.42      1.59 o 
   6   2   1       80.98       82.69      2.99 o 
   7   2   1       39.54       43.17      2.65 o 
   8   2   1        2.49        3.88      1.95 o 
   9   2   1       32.01       25.99      2.85 o 
  10   2   1        0.67        1.09      2.26 o 
 -10   3   1        3.38       -2.12      2.12 o 
  -9   3   1       46.15       42.94      3.04 o 
  -8   3   1       21.80       22.78      2.37 o 
  -7   3   1       10.56       11.39      1.98 o 
  -6   3   1       46.98       50.01      2.54 o 
  -5   3   1      111.19      110.26      3.04 o 
  -4   3   1       50.92       46.58      2.07 o 
  -3   3   1        7.18        7.43      1.28 o 
  -2   3   1       21.43       22.06      1.54 o 
  -1   3   1      282.45      278.75      3.63 o 
   0   3   1      122.07      129.18      2.51 o 
   1   3   1       20.15       17.81      1.37 o 
   2   3   1      157.27      164.31      3.02 o 
   3   3   1       12.18       10.58      1.45 o 
   4   3   1        8.17        5.97      1.51 o 
   5   3   1       13.32       18.68      1.90 o 
   6   3   1        0.71       -0.39      1.73 o 
   7   3   1       78.74       84.56      3.38 o 
   8   3   1       12.96       14.07      2.23 o 
   9   3   1        0.01       -2.12      2.12 o 
  10   3   1        0.47        7.87      2.23 o 
 -10   4   1        5.16        1.40      2.29 o 
  -9   4   1       12.30       10.97      2.40 o 
  -8   4   1        0.23       -1.20      1.81 o 
  -7   4   1        2.06       -1.84      1.84 o 
  -6   4   1        4.45        5.25      1.73 o 
  -5   4   1       62.65       63.28      2.76 o 
  -4   4   1       79.13       86.63      2.85 o 
  -3   4   1      120.67      113.45      2.99 o 
  -2   4   1        1.60        2.48      1.17 o 
  -1   4   1        8.37        8.49      1.28 o 
   0   4   1      276.23      299.87      4.30 o 
   1   4   1      429.90      422.59      5.12 o 
   2   4   1       24.77       22.64      1.76 o 
   3   4   1       92.96       96.88      2.93 o 
   4   4   1       69.12       63.05      2.68 o 
   5   4   1        0.66       -1.70      1.70 o 
   6   4   1       29.50       35.88      2.54 o 
   7   4   1       13.29       14.96      2.35 o 
   8   4   1        2.21        5.64      2.12 o 
   9   4   1       14.36       18.76      2.71 o 
  -9   5   1       20.62       25.13      2.85 o 
  -8   5   1       10.78        6.09      2.26 o 
  -7   5   1        5.36        4.49      1.95 o 
  -6   5   1        8.30       11.17      2.09 o 
  -5   5   1       26.16       30.96      2.35 o 
  -4   5   1       11.66        6.92      1.70 o 
  -3   5   1        0.11       -1.23      1.34 o 
  -2   5   1        6.84       10.36      1.54 o 
  -1   5   1       66.05       68.36      2.62 o 
   0   5   1       18.35       13.85      1.62 o 
   1   5   1        8.66       11.67      1.56 o 
   2   5   1       23.09       22.34      1.90 o 
   3   5   1        1.98        0.31      1.56 o 
   4   5   1        0.98        2.76      1.70 o 
   5   5   1        1.61        3.77      1.98 o 
   6   5   1        4.99        6.11      1.93 o 
   7   5   1       30.20       33.62      2.85 o 
   8   5   1        6.04        5.81      2.40 o 
  -8   6   1        0.48       -1.95      2.26 o 
  -7   6   1        0.14       -1.65      1.87 o 
  -6   6   1        0.26        0.89      1.73 o 
  -5   6   1       17.79       17.06      2.35 o 
  -4   6   1       37.14       35.07      2.54 o 
  -3   6   1       14.75       14.18      1.95 o 
  -2   6   1        0.52        2.43      1.51 o 
  -1   6   1        0.49        3.15      1.59 o 
   0   6   1       69.21       71.01      2.99 o 
   1   6   1       95.50       97.55      3.43 o 
   2   6   1        2.67        1.56      1.73 o 
   3   6   1       20.77       26.69      2.32 o 
   4   6   1       15.74       10.97      2.21 o 
   5   6   1        0.13        0.20      2.01 o 
   6   6   1        5.55        4.13      2.32 o 
   7   6   1        1.02        7.85      2.29 o 
  -6   7   1        1.01       -1.01      2.01 o 
  -5   7   1        4.10        3.38      2.12 o 
  -4   7   1        2.23        7.85      1.98 o 
  -3   7   1        0.30        0.34      1.76 o 
  -2   7   1        1.76        2.23      1.70 o 
  -1   7   1       15.56       14.80      2.09 o 
   0   7   1        2.02        3.77      1.87 o 
   1   7   1        1.94        2.96      1.90 o 
   2   7   1        2.71        3.13      2.01 o 
   3   7   1        0.76        4.47      1.95 o 
   4   7   1        1.73        1.76      2.01 o 
   5   7   1        1.07       -2.12      2.12 o 
   6   7   1        4.67        2.68      2.40 o 
  -3   8   1        2.52        1.14      1.90 o 
  -2   8   1        0.57        0.70      1.95 o 
  -1   8   1        1.94       -1.06      1.93 o 
   0   8   1       19.48       22.62      2.60 o 
   1   8   1       21.01       24.76      2.82 o 
   2   8   1        0.01        3.80      2.15 o 
   3   8   1        3.67        2.71      2.18 o 
 -11   0   2       16.72       18.79      2.82 o 
 -10   0   2       13.99       22.87      2.74 o 
  -9   0   2       25.11       16.28      2.43 o 
  -8   0   2       14.89       17.23      2.15 o 
  -7   0   2        0.16       -0.61      1.59 o 
  -6   0   2      213.03      200.58      3.86 o 
  -5   0   2      126.46      139.08      2.99 o 
  -4   0   2        1.47        1.09      1.23 o 
  -3   0   2       24.93       30.63      1.48 o 
  -2   0   2      157.11      134.00      2.07 o 
  -1   0   2      119.02      119.18      1.68 o 
   0   0   2      350.41      330.31      2.50 o 
   1   0   2      104.72       96.00      1.73 o 
   2   0   2       79.43       82.38      1.87 o 
   3   0   2        1.25        0.98      1.17 o 
   4   0   2        1.33        2.93      1.20 o 
   5   0   2       21.40       20.41      1.70 o 
   6   0   2      264.38      283.60      4.72 o 
   7   0   2      130.16      126.32      3.74 o 
   8   0   2        0.97       -0.50      1.87 o 
   9   0   2       35.54       35.10      2.79 o 
  10   0   2       21.76       25.91      2.79 o 
 -11   1   2        5.93       12.06      2.54 o 
 -10   1   2        1.51        8.24      2.18 o 
  -9   1   2       12.31       11.75      2.21 o 
  -8   1   2       55.54       44.93      2.71 o 
  -7   1   2       31.91       29.29      2.21 o 
  -6   1   2        1.13       -1.54      1.54 o 
  -5   1   2       31.75       31.33      1.79 o 
  -4   1   2     1186.58     1240.10      7.75 o 
  -3   1   2      667.18      625.97      4.85 o 
  -2   1   2       40.52       43.04      1.48 o 
  -1   1   2      250.71      225.83      2.43 o 
   0   1   2        9.03       10.53      1.06 o 
   1   1   2     5388.58     5099.99     22.19 o 
   2   1   2     1346.71     1278.36      6.68 o 
   3   1   2       66.03       69.12      2.01 o 
   4   1   2        8.85        8.07      1.45 o 
   5   1   2       44.82       52.02      2.23 o 
   6   1   2       16.27       14.41      1.87 o 
   7   1   2      124.51      124.59      3.77 o 
   8   1   2       45.07       45.35      2.96 o 
   9   1   2       16.59       17.37      2.43 o 
  10   1   2        5.02        4.55      2.29 o 
 -11   2   2       10.49       14.43      2.68 o 
 -10   2   2        8.94       16.11      2.51 o 
  -9   2   2       19.85       20.47      2.40 o 
  -8   2   2        6.52        2.65      1.84 o 
  -7   2   2        0.32        3.69      1.73 o 
  -6   2   2       98.57       94.06      3.02 o 
  -5   2   2       60.51       58.59      2.32 o 
  -4   2   2        1.72        4.83      1.20 o 
  -3   2   2       42.02       46.55      1.73 o 
  -2   2   2      115.89      112.84      2.24 o 
  -1   2   2       29.06       22.26      1.37 o 
   0   2   2       82.09       86.15      1.93 o 
   1   2   2       89.79       97.63      2.18 o 
   2   2   2       66.69       61.08      1.93 o 
   3   2   2        3.58        4.41      1.34 o 
   4   2   2        0.03       -0.28      1.31 o 
   5   2   2       10.05        8.46      1.65 o 
   6   2   2      142.32      154.68      3.83 o 
   7   2   2       95.66       91.57      3.38 o 
   8   2   2        1.37       -1.65      1.95 o 
   9   2   2       22.93       27.00      2.90 o 
  10   2   2       13.62        8.10      2.43 o 
 -10   3   2        0.74       -2.07      2.07 o 
  -9   3   2        8.68        2.90      2.15 o 
  -8   3   2       27.72       31.52      2.48 o 
  -7   3   2        5.03        8.49      1.73 o 
  -6   3   2        0.00       -0.08      1.42 o 
  -5   3   2       26.50       21.36      1.81 o 
  -4   3   2      206.58      207.91      3.83 o 
  -3   3   2      111.72      114.72      2.71 o 
  -2   3   2        1.96        4.58      1.14 o 
  -1   3   2       13.09        8.79      1.28 o 
   0   3   2       21.21       27.31      1.56 o 
   1   3   2     1240.85     1188.00      7.61 o 
   2   3   2      196.52      174.34      3.21 o 
   3   3   2       36.10       35.80      1.93 o 
   4   3   2        2.01       -0.81      1.40 o 
   5   3   2       11.38        1.90      1.79 o 
   6   3   2        5.70        7.71      1.87 o 
   7   3   2       71.21       61.10      3.10 o 
   8   3   2       31.18       33.00      2.79 o 
   9   3   2        8.38        9.63      2.51 o 
  10   3   2        2.72       18.23      2.65 o 
 -10   4   2        3.03        5.75      2.21 o 
  -9   4   2        8.51        6.67      2.26 o 
  -8   4   2        0.49        2.07      1.93 o 
  -7   4   2        1.95        0.28      1.81 o 
  -6   4   2       16.73       21.89      2.09 o 
  -5   4   2        9.73       10.19      1.70 o 
  -4   4   2        1.94       -0.67      1.31 o 
  -3   4   2       19.81       17.12      1.73 o 
  -2   4   2       31.78       34.46      1.90 o 
  -1   4   2        0.31        0.78      1.20 o 
   0   4   2        3.49        2.88      1.31 o 
   1   4   2       28.01       30.91      1.79 o 
   2   4   2       21.85       21.83      1.70 o 
   3   4   2        3.67        2.15      1.45 o 
   4   4   2        0.24        3.07      1.54 o 
   5   4   2        0.38       -1.76      1.76 o 
   6   4   2       37.45       33.14      2.57 o 
   7   4   2       39.91       39.87      2.93 o 
   8   4   2        2.18        1.81      2.15 o 
   9   4   2        6.99        6.62      2.40 o 
  -9   5   2        4.55        6.34      2.37 o 
  -8   5   2       11.00       14.46      2.37 o 
  -7   5   2        0.01        0.14      1.87 o 
  -6   5   2        0.09        0.56      1.73 o 
  -5   5   2        9.69       11.87      1.93 o 
  -4   5   2       26.61       30.94      2.21 o 
  -3   5   2        7.54        9.49      1.65 o 
  -2   5   2        0.00        1.09      1.37 o 
  -1   5   2        2.07       -1.34      1.34 o 
   0   5   2       14.69       15.89      1.73 o 
   1   5   2      142.15      139.38      3.58 o 
   2   5   2       15.29       16.11      1.95 o 
   3   5   2       14.33       16.11      1.95 o 
   4   5   2        0.98        2.76      1.79 o 
   5   5   2        1.61        6.84      1.98 o 
   6   5   2        0.11        7.40      1.98 o 
   7   5   2       24.40       18.40      2.71 o 
   8   5   2       12.45       17.78      2.60 o 
  -8   6   2        0.00        6.90      2.12 o 
  -7   6   2        1.02       -1.95      1.95 o 
  -6   6   2        2.64        4.80      2.04 o 
  -5   6   2        0.71        5.70      1.79 o 
  -4   6   2        0.02        0.03      1.62 o 
  -3   6   2        2.90        0.42      1.59 o 
  -2   6   2        2.09        3.63      1.51 o 
  -1   6   2        0.03       -1.56      1.56 o 
   0   6   2        1.11        0.08      1.65 o 
   1   6   2        3.39        4.52      1.62 o 
   2   6   2        3.90        2.29      1.79 o 
   3   6   2        0.13       -0.39      1.76 o 
   4   6   2        0.03        0.64      1.84 o 
   5   6   2        0.26       -1.90      1.90 o 
   6   6   2        9.69        8.96      2.35 o 
   7   6   2       11.08       14.99      2.71 o 
  -6   7   2        0.01        6.56      2.07 o 
  -5   7   2        2.16        6.11      2.07 o 
  -4   7   2        4.55        2.26      1.98 o 
  -3   7   2        0.20       -1.42      1.73 o 
  -2   7   2        0.07        2.32      1.68 o 
  -1   7   2        1.05       -1.76      1.76 o 
   0   7   2        5.28        3.49      1.90 o 
   1   7   2       12.85       14.55      2.15 o 
   2   7   2        1.76       -1.90      1.90 o 
   3   7   2        3.72        7.15      2.21 o 
   4   7   2        0.68       -1.81      1.81 o 
   5   7   2        0.27       -0.11      2.18 o 
  -3   8   2        0.40        5.86      1.93 o 
  -2   8   2        0.01       -1.87      1.87 o 
  -1   8   2        0.09       -1.54      1.98 o 
   0   8   2        0.27        2.43      1.98 o 
   1   8   2        0.52        0.17      1.95 o 
   2   8   2        0.67       -2.18      2.18 o 
   3   8   2        0.00        0.20      2.09 o 
 -11   0   3        1.78        0.53      2.29 o 
 -10   0   3        0.14        1.98      2.04 o 
  -9   0   3        1.06       -1.79      1.79 o 
  -8   0   3        0.01        2.43      1.81 o 
  -7   0   3       26.30       22.34      2.12 o 
  -6   0   3        2.08       -1.20      1.37 o 
  -5   0   3       63.64       56.19      2.21 o 
  -4   0   3      222.28      218.53      3.35 o 
  -3   0   3      138.49      157.11      2.71 o 
  -2   0   3       53.11       64.88      1.79 o 
  -1   0   3      222.34      228.49      2.69 o 
   0   0   3      418.53      423.81      3.47 o 
   1   0   3        0.11        0.98      1.14 o 
   2   0   3      162.40      168.97      2.65 o 
   3   0   3      212.24      222.87      3.30 o 
   4   0   3       15.63       17.23      1.62 o 
   5   0   3       62.50       57.61      2.43 o 
   6   0   3      162.30      153.05      3.74 o 
   7   0   3        3.20        7.71      1.95 o 
   8   0   3       43.61       34.20      2.76 o 
   9   0   3        4.99        4.47      2.18 o 
  10   0   3        1.40        3.07      2.37 o 
 -11   1   3        3.55        5.33      2.40 o 
 -10   1   3        0.69        0.42      2.12 o 
  -9   1   3       21.55       14.35      2.32 o 
  -8   1   3       92.38       92.52      3.55 o 
  -7   1   3       76.16       73.64      2.99 o 
  -6   1   3        0.44        1.20      1.54 o 
  -5   1   3       50.02       48.14      2.09 o 
  -4   1   3       86.04       87.95      2.37 o 
  -3   1   3      103.39      107.24      2.32 o 
  -2   1   3      273.90      270.62      3.22 o 
  -1   1   3      651.12      614.56      4.40 o 
   0   1   3      105.72       93.71      1.98 o 
   1   1   3        9.84        7.90      1.20 o 
   2   1   3       29.03       53.70      1.82 o 
   3   1   3       31.67       28.06      1.68 o 
   4   1   3        4.87        4.61      1.40 o 
   5   1   3       23.50       23.01      1.90 o 
   6   1   3       75.33       73.36      2.88 o 
   7   1   3      116.82      119.87      3.77 o 
   8   1   3       19.95       13.46      2.48 o 
   9   1   3        3.03       -0.75      2.15 o 
  10   1   3        4.54        9.10      2.32 o 
 -11   2   3        1.14       -1.81      2.35 o 
 -10   2   3        0.10        7.12      2.18 o 
  -9   2   3        0.52        1.76      1.93 o 
  -8   2   3        0.05       -0.81      1.93 o 
  -7   2   3       19.60       18.23      2.12 o 
  -6   2   3        0.73        1.23      1.54 o 
  -5   2   3       22.49       23.31      1.81 o 
  -4   2   3       73.83       70.40      2.26 o 
  -3   2   3       57.45       61.13      2.07 o 
  -2   2   3       29.65       30.80      1.51 o 
  -1   2   3      105.09      107.72      2.26 o 
   0   2   3      140.79      150.02      2.57 o 
   1   2   3        6.52        7.23      1.23 o 
   2   2   3      113.23      118.13      2.57 o 
   3   2   3      101.36      102.51      2.65 o 
   4   2   3        3.84        2.88      1.48 o 
   5   2   3       21.89       21.55      1.95 o 
   6   2   3       87.67       87.58      3.18 o 
   7   2   3        7.42        8.88      2.07 o 
   8   2   3       33.44       38.31      2.79 o 
   9   2   3        3.76       -2.07      2.07 o 
  10   2   3        0.62       -2.12      2.12 o 
 -10   3   3        0.09        1.20      2.15 o 
  -9   3   3       13.81       18.71      2.40 o 
  -8   3   3       46.59       47.02      2.88 o 
  -7   3   3       24.55       21.81      2.26 o 
  -6   3   3        3.20        3.66      1.56 o 
  -5   3   3       15.83       16.22      1.76 o 
  -4   3   3       22.09       21.53      1.73 o 
  -3   3   3        9.29        8.88      1.31 o 
  -2   3   3       57.41       55.99      2.04 o 
  -1   3   3       94.13       83.79      2.32 o 
   0   3   3       56.91       55.24      1.98 o 
   1   3   3        6.76        5.44      1.31 o 
   2   3   3       44.49       47.81      2.07 o 
   3   3   3       49.21       50.29      2.18 o 
   4   3   3        0.06        1.31      1.51 o 
   5   3   3        8.82       12.79      1.87 o 
   6   3   3       40.40       35.40      2.57 o 
   7   3   3       57.42       58.33      3.18 o 
   8   3   3        9.96       12.54      2.23 o 
   9   3   3        1.16        0.17      2.15 o 
  -9   4   3        0.19        1.01      1.98 o 
  -8   4   3        0.84        1.26      1.93 o 
  -7   4   3        6.75        5.36      1.93 o 
  -6   4   3        0.04        1.09      1.62 o 
  -5   4   3        0.83       -1.23      1.56 o 
  -4   4   3       10.85       16.67      1.76 o 
  -3   4   3        4.38        5.81      1.45 o 
  -2   4   3        3.11        4.66      1.31 o 
  -1   4   3       20.67       22.76      1.70 o 
   0   4   3       14.01       18.73      1.73 o 
   1   4   3       13.55       14.04      1.56 o 
   2   4   3       18.11       16.89      1.70 o 
   3   4   3       14.31       15.97      1.84 o 
   4   4   3        0.37        1.76      1.62 o 
   5   4   3        0.08        1.54      1.73 o 
   6   4   3       24.18       16.64      2.43 o 
   7   4   3       12.18        9.27      2.23 o 
   8   4   3       14.82       18.01      2.62 o 
   9   4   3        1.75        3.49      2.46 o 
  -9   5   3        5.12        7.82      2.37 o 
  -8   5   3       12.01       10.36      2.26 o 
  -7   5   3        3.64        2.93      1.95 o 
  -6   5   3        5.57        8.18      1.90 o 
  -5   5   3        5.42        2.60      1.70 o 
  -4   5   3        5.18        7.98      1.73 o 
  -3   5   3        0.04       -0.31      1.59 o 
  -2   5   3        3.36        6.23      1.56 o 
  -1   5   3        6.18        6.98      1.48 o 
   0   5   3        9.24        7.15      1.70 o 
   1   5   3        4.84        2.60      1.54 o 
   2   5   3       10.29        9.24      1.81 o 
   3   5   3       11.79       19.21      2.12 o 
   4   5   3        0.10       -0.75      1.70 o 
   5   5   3        2.84        4.30      1.87 o 
   6   5   3       19.12       23.96      2.48 o 
   7   5   3       18.17       16.42      2.74 o 
   8   5   3        1.92        4.08      2.43 o 
  -7   6   3        1.37        6.67      2.18 o 
  -6   6   3        0.00       -1.98      1.98 o 
  -5   6   3        0.30        2.01      1.76 o 
  -4   6   3        3.48        1.09      1.84 o 
  -3   6   3        0.10        1.70      1.68 o 
  -2   6   3        0.01        1.06      1.59 o 
  -1   6   3        3.55        2.21      1.65 o 
   0   6   3        3.33        2.93      1.62 o 
   1   6   3        3.04        0.20      1.70 o 
   2   6   3        0.18        0.81      1.70 o 
   3   6   3        1.44       -0.92      1.98 o 
   4   6   3        0.50       -1.90      1.90 o 
   5   6   3        1.80        2.96      2.12 o 
   6   6   3        8.73        4.36      2.35 o 
   7   6   3        8.01        2.43      2.43 o 
  -6   7   3        3.23        5.39      2.18 o 
  -5   7   3        2.24        9.19      2.21 o 
  -4   7   3        1.41        1.23      1.84 o 
  -3   7   3        0.02       -1.65      1.73 o 
  -2   7   3        0.06       -1.79      1.79 o 
  -1   7   3        0.15        2.93      1.79 o 
   0   7   3        0.41       -1.76      1.76 o 
   1   7   3        1.41        4.75      1.84 o 
   2   7   3        1.31        0.87      1.90 o 
   3   7   3        1.02        4.83      2.07 o 
   4   7   3        0.15        7.01      2.04 o 
   5   7   3        0.89        1.45      2.21 o 
  -3   8   3        0.00       -1.95      1.95 o 
  -2   8   3        0.01        2.26      1.95 o 
  -1   8   3        0.61        0.06      1.95 o 
   0   8   3        0.84        3.80      2.07 o 
   1   8   3        0.29       -0.17      2.21 o 
   2   8   3        0.06       -0.50      2.15 o 
 -11   0   4       13.31       21.16      2.85 o 
 -10   0   4        1.18       -2.07      2.07 o 
  -9   0   4        0.68       -2.04      2.04 o 
  -8   0   4      238.13      232.01      5.06 o 
  -7   0   4      154.01      142.56      3.83 o 
  -6   0   4       29.51       29.09      2.15 o 
  -5   0   4        6.98        8.01      1.51 o 
  -4   0   4        0.17       -0.08      1.26 o 
  -3   0   4       34.84       44.98      1.79 o 
  -2   0   4      863.89      821.01      5.75 o 
  -1   0   4       98.25       89.17      2.07 o 
   0   0   4        0.19        0.64      1.17 o 
   1   0   4      409.85      411.73      4.06 o 
   2   0   4       85.47       84.77      2.29 o 
   3   0   4      105.40       98.12      2.57 o 
   4   0   4        1.87        1.62      1.42 o 
   5   0   4      240.24      224.99      4.25 o 
   6   0   4      467.22      452.11      6.32 o 
   7   0   4      245.81      233.25      5.11 o 
   8   0   4       50.55       49.51      3.07 o 
   9   0   4        0.08       -2.04      2.04 o 
  10   0   4        4.30       10.75      2.54 o 
 -11   1   4        0.43       -0.95      2.40 o 
 -10   1   4       27.51       38.06      3.13 o 
  -9   1   4        0.15       -1.93      1.93 o 
  -8   1   4        0.04       -0.84      1.81 o 
  -7   1   4      205.01      180.49      4.22 o 
  -6   1   4      319.21      332.56      5.11 o 
  -5   1   4      102.02       96.55      2.85 o 
  -4   1   4      328.12      320.59      4.28 o 
  -3   1   4      575.14      618.74      5.43 o 
  -2   1   4      300.49      320.28      3.75 o 
  -1   1   4      224.51      210.11      2.99 o 
   0   1   4      228.71      202.12      2.94 o 
   1   1   4      101.75      110.09      2.43 o 
   2   1   4     1761.45     1846.91      9.60 o 
   3   1   4      420.80      466.03      5.09 o 
   4   1   4       83.87       71.91      2.51 o 
   5   1   4       61.75       59.79      2.62 o 
   6   1   4        8.12        8.46      1.95 o 
   7   1   4      196.34      196.93      4.78 o 
   8   1   4       11.50       13.82      2.40 o 
   9   1   4       34.23       39.90      3.04 o 
  10   1   4       21.21       35.29      3.13 o 
 -10   2   4        1.84        1.81      2.21 o 
  -9   2   4        1.26        0.61      2.01 o 
  -8   2   4      199.45      196.40      4.83 o 
  -7   2   4      116.01      119.28      3.63 o 
  -6   2   4       10.79        7.93      1.81 o 
  -5   2   4        4.84        3.46      1.51 o 
  -4   2   4        0.39        2.79      1.34 o 
  -3   2   4       22.83       26.92      1.62 o 
  -2   2   4      393.36      414.05      4.56 o 
  -1   2   4       70.09       77.50      2.18 o 
   0   2   4        1.38        1.14      1.17 o 
   1   2   4      176.63      173.94      3.07 o 
   2   2   4       62.29       62.92      2.21 o 
   3   2   4       76.82       86.57      2.65 o 
   4   2   4        4.75        3.66      1.56 o 
   5   2   4      167.00      166.43      3.88 o 
   6   2   4      368.64      359.81      5.98 o 
   7   2   4      208.34      220.59      5.11 o 
   8   2   4       40.67       33.98      2.93 o 
   9   2   4        0.08       -1.23      2.15 o 
 -10   3   4       11.59       12.81      2.54 o 
  -9   3   4        0.42       -0.25      2.09 o 
  -8   3   4        0.19        0.11      1.84 o 
  -7   3   4      115.74      122.71      3.77 o 
  -6   3   4      194.80      190.37      4.36 o 
  -5   3   4       33.37       31.30      2.09 o 
  -4   3   4       92.92      100.29      2.93 o 
  -3   3   4      225.04      224.15      3.91 o 
  -2   3   4       75.21       73.67      2.43 o 
  -1   3   4       20.17       23.65      1.65 o 
   0   3   4       33.38       29.85      1.70 o 
   1   3   4       40.51       43.17      2.01 o 
   2   3   4      551.06      563.90      6.10 o 
   3   3   4      220.90      214.72      4.11 o 
   4   3   4       22.55       21.72      1.95 o 
   5   3   4       29.39       28.20      2.32 o 
   6   3   4        2.12        7.18      2.01 o 
   7   3   4       95.30       90.92      3.77 o 
   8   3   4        9.14       11.20      2.37 o 
   9   3   4       18.76       20.49      2.88 o 
  -9   4   4        2.13       -0.14      2.07 o 
  -8   4   4      105.55      101.26      4.02 o 
  -7   4   4       59.09       60.82      3.13 o 
  -6   4   4        0.10       -1.45      1.65 o 
  -5   4   4        4.31       11.28      1.79 o 
  -4   4   4        0.06        4.44      1.56 o 
  -3   4   4       15.20       16.36      1.73 o 
  -2   4   4       63.51       71.43      2.62 o 
  -1   4   4       10.54        6.64      1.54 o 
   0   4   4        0.47       -0.17      1.34 o 
   1   4   4       30.40       28.48      2.04 o 
   2   4   4        5.76        6.95      1.59 o 
   3   4   4       21.20       20.35      2.01 o 
   4   4   4        6.41        4.94      1.76 o 
   5   4   4       71.54       85.56      3.35 o 
   6   4   4      184.33      168.46      4.75 o 
   7   4   4      117.08      132.43      4.47 o 
   8   4   4       22.21       19.40      2.65 o 
  -8   5   4        0.00        4.91      2.07 o 
  -7   5   4       36.94       40.40      3.04 o 
  -6   5   4       74.32       74.08      3.38 o 
  -5   5   4        8.35        6.37      2.07 o 
  -4   5   4       22.17       24.07      2.18 o 
  -3   5   4       66.81       65.01      2.93 o 
  -2   5   4       19.92       18.90      2.09 o 
  -1   5   4        0.33        3.21      1.48 o 
   0   5   4        4.63       12.48      1.79 o 
   1   5   4       16.25       16.95      1.95 o 
   2   5   4      136.41      130.79      3.83 o 
   3   5   4       76.79       80.31      3.27 o 
   4   5   4        4.88        5.05      2.07 o 
   5   5   4        8.93        6.92      2.21 o 
   6   5   4        0.02       -2.04      2.04 o 
   7   5   4       27.92       27.70      3.10 o 
   8   5   4        3.80        7.12      2.40 o 
  -7   6   4       24.81       25.55      2.85 o 
  -6   6   4        0.65        1.03      1.95 o 
  -5   6   4        2.47       -0.47      1.93 o 
  -4   6   4        0.13       -1.73      1.73 o 
  -3   6   4        8.53        3.94      1.90 o 
  -2   6   4       11.24        1.76      1.87 o 
  -1   6   4        0.05       -1.62      1.62 o 
   0   6   4        0.18        2.93      1.81 o 
   1   6   4        6.55        2.43      1.90 o 
   2   6   4        1.61        2.37      1.79 o 
   3   6   4        3.14       -0.84      1.87 o 
   4   6   4        3.05        3.46      2.26 o 
   5   6   4       25.57       30.24      2.93 o 
   6   6   4       63.58       64.25      3.74 o 
  -5   7   4        2.33        1.34      2.07 o 
  -4   7   4        5.55        4.83      2.29 o 
  -3   7   4       17.54       16.00      2.40 o 
  -2   7   4        6.72        5.42      2.09 o 
  -1   7   4        0.15        2.82      1.79 o 
   0   7   4        0.69        0.47      1.95 o 
   1   7   4        5.78        3.18      2.04 o 
   2   7   4       34.05       32.25      2.88 o 
   3   7   4       20.63       18.29      2.65 o 
   4   7   4        0.99       -0.39      2.12 o 
  -2   8   4        2.51       -2.15      2.15 o 
  -1   8   4        0.13        3.69      2.09 o 
   0   8   4        0.23       -2.01      2.01 o 
   1   8   4        1.86       -2.32      2.32 o 
 -11   0   5        0.04        1.23      2.40 o 
 -10   0   5        4.14        4.69      2.23 o 
  -9   0   5        8.42        5.61      2.15 o 
  -8   0   5      298.07      283.21      5.67 o 
  -7   0   5      978.23      978.89      9.41 o 
  -6   0   5       21.46       20.83      2.04 o 
  -5   0   5      116.61      103.31      2.96 o 
  -4   0   5      179.98      212.20      3.77 o 
  -3   0   5        0.00        2.43      1.31 o 
  -2   0   5      227.49      243.19      3.58 o 
  -1   0   5      910.17      961.51      6.68 o 
   0   0   5      302.08      283.78      3.72 o 
   1   0   5      365.78      433.89      4.67 o 
   2   0   5      517.58      546.86      5.51 o 
   3   0   5        4.05       10.25      1.62 o 
   4   0   5       23.79       25.30      2.04 o 
   5   0   5        5.69        6.14      1.70 o 
   6   0   5       15.13       17.25      2.23 o 
   7   0   5       53.87       55.68      3.02 o 
   8   0   5        0.08        4.61      2.15 o 
   9   0   5        0.19        3.04      2.32 o 
 -10   1   5       20.40       28.59      2.76 o 
  -9   1   5        0.05        0.34      2.23 o 
  -8   1   5       42.46       48.08      2.90 o 
  -7   1   5      278.76      276.25      5.22 o 
  -6   1   5        3.01        0.73      1.56 o 
  -5   1   5       90.97       87.55      2.85 o 
  -4   1   5      109.34      122.28      2.99 o 
  -3   1   5      724.46      791.31      6.64 o 
  -2   1   5     1754.65     1984.45     10.16 o 
  -1   1   5        0.06       -1.23      1.23 o 
   0   1   5       75.50       77.73      2.23 o 
   1   1   5       62.70       60.74      2.15 o 
   2   1   5      579.42      620.15      5.91 o 
   3   1   5       55.28       63.44      2.40 o 
   4   1   5       62.93       65.46      2.54 o 
   5   1   5      181.44      191.27      4.27 o 
   6   1   5      504.58      511.27      7.10 o 
   7   1   5        5.25        6.25      2.12 o 
   8   1   5        3.95        6.67      2.09 o 
   9   1   5        0.58        2.60      2.23 o 
 -10   2   5        2.56        0.31      2.09 o 
  -9   2   5        3.57        5.61      2.09 o 
  -8   2   5      233.98      216.86      5.17 o 
  -7   2   5      707.34      700.73      8.42 o 
  -6   2   5       29.08       36.74      2.37 o 
  -5   2   5       54.72       50.12      2.37 o 
  -4   2   5       97.03      106.83      2.99 o 
  -3   2   5        2.73        3.07      1.40 o 
  -2   2   5       76.83       73.81      2.35 o 
  -1   2   5      328.90      322.08      4.25 o 
   0   2   5      103.22       94.30      2.51 o 
   1   2   5      278.02      306.65      4.30 o 
   2   2   5      358.38      374.74      4.92 o 
   3   2   5        7.60       10.80      1.65 o 
   4   2   5       12.68        9.46      1.73 o 
   5   2   5        5.74        6.59      1.95 o 
   6   2   5       16.41       22.67      2.26 o 
   7   2   5       38.96       39.73      2.90 o 
   8   2   5        0.01       -1.28      2.15 o 
   9   2   5        0.35        2.85      2.37 o 
 -10   3   5       13.49       16.22      2.65 o 
  -9   3   5        0.10        1.48      2.01 o 
  -8   3   5       26.40       29.18      2.74 o 
  -7   3   5      127.49      136.37      4.13 o 
  -6   3   5        0.15       -1.73      1.73 o 
  -5   3   5       30.28       41.24      2.35 o 
  -4   3   5       59.93       60.48      2.51 o 
  -3   3   5      381.81      399.94      5.45 o 
  -2   3   5      683.05      701.06      6.83 o 
  -1   3   5       19.56       25.02      1.76 o 
   0   3   5       31.14       35.74      2.01 o 
   1   3   5       16.83       16.08      1.81 o 
   2   3   5      168.75      167.94      3.66 o 
   3   3   5       59.18       59.51      2.60 o 
   4   3   5       21.20       23.82      2.12 o 
   5   3   5      103.44      105.26      3.60 o 
   6   3   5      265.54      274.12      5.70 o 
   7   3   5        5.56        8.85      2.26 o 
   8   3   5        0.80        7.15      2.35 o 
   9   3   5        1.11       -2.26      2.26 o 
  -9   4   5        0.07       -2.15      2.15 o 
  -8   4   5      114.57      118.32      4.30 o 
  -7   4   5      308.12      292.08      6.12 o 
  -6   4   5       35.06       33.34      2.57 o 
  -5   4   5        9.52       12.12      1.79 o 
  -4   4   5       23.97       28.79      2.21 o 
  -3   4   5        3.16        5.11      1.51 o 
  -2   4   5       10.66       10.11      1.76 o 
  -1   4   5       31.62       27.61      2.09 o 
   0   4   5       12.82       12.98      1.79 o 
   1   4   5      114.78      108.95      3.30 o 
   2   4   5      126.00      130.90      3.69 o 
   3   4   5        9.22       10.00      1.90 o 
   4   4   5        4.80        2.65      1.90 o 
   5   4   5        2.99        4.66      1.95 o 
   6   4   5       12.25       13.68      2.32 o 
   7   4   5       17.95       20.44      2.54 o 
   8   4   5        0.55       -2.32      2.32 o 
  -8   5   5       12.38       11.25      2.40 o 
  -7   5   5       38.98       42.50      3.13 o 
  -6   5   5        2.11        1.59      1.93 o 
  -5   5   5        7.03        6.53      2.01 o 
  -4   5   5       33.15       37.44      2.54 o 
  -3   5   5      122.07      125.31      3.91 o 
  -2   5   5      163.38      158.85      4.19 o 
  -1   5   5       22.84       27.00      2.23 o 
   0   5   5        9.58       11.00      1.87 o 
   1   5   5        1.99        0.78      1.65 o 
   2   5   5       41.11       39.26      2.60 o 
   3   5   5       33.23       31.89      2.60 o 
   4   5   5        1.74        5.33      2.04 o 
   5   5   5       43.35       49.00      3.10 o 
   6   5   5       86.21       94.77      4.10 o 
   7   5   5        4.84        8.07      2.46 o 
  -7   6   5       97.84       92.15      4.24 o 
  -6   6   5       23.45       23.90      2.82 o 
  -5   6   5        1.80        1.34      1.87 o 
  -4   6   5        4.72        2.01      1.93 o 
  -3   6   5        0.17       -1.76      1.76 o 
  -2   6   5        3.76        2.46      1.87 o 
  -1   6   5        2.00        1.84      1.81 o 
   0   6   5        3.72        3.69      1.84 o 
   1   6   5       31.07       28.87      2.57 o 
   2   6   5       30.53       35.26      2.65 o 
   3   6   5        4.05        3.10      2.09 o 
   4   6   5        1.88       -2.07      2.07 o 
   5   6   5        0.54        1.76      2.29 o 
   6   6   5        5.21        4.16      2.46 o 
  -5   7   5        1.90        6.14      2.29 o 
  -4   7   5       13.73       10.94      2.43 o 
  -3   7   5       30.94       29.12      2.96 o 
  -2   7   5       35.58       33.06      2.85 o 
  -1   7   5       10.47       10.61      2.23 o 
   0   7   5        3.09        0.92      2.01 o 
   1   7   5        0.10        4.91      2.01 o 
   2   7   5       11.39       14.46      2.43 o 
   3   7   5       10.27       14.16      2.46 o 
   4   7   5        0.00        1.45      2.12 o 
 -10   0   6       19.93       22.78      2.85 o 
  -9   0   6        5.62        0.95      2.09 o 
  -8   0   6       14.61       13.65      2.26 o 
  -7   0   6       71.17       68.64      3.07 o 
  -6   0   6       21.90       26.97      2.26 o 
  -5   0   6       22.32       24.01      2.12 o 
  -4   0   6        0.93       -1.45      1.48 o 
  -3   0   6       24.10       25.80      1.87 o 
  -2   0   6       10.79       12.51      1.48 o 
  -1   0   6       99.12       80.86      2.40 o 
   0   0   6      360.80      316.50      4.31 o 
   1   0   6      169.43      155.56      3.21 o 
   2   0   6       10.27        7.59      1.51 o 
   3   0   6      126.65      148.73      3.49 o 
   4   0   6        0.06        5.39      1.65 o 
   5   0   6       83.27       73.95      3.21 o 
   6   0   6        2.20        3.82      2.12 o 
   7   0   6        2.02        9.72      2.12 o 
   8   0   6       16.49        7.96      2.43 o 
   9   0   6        5.36        8.29      2.65 o 
 -10   1   6        1.91        2.76      2.18 o 
  -9   1   6        3.99       -0.70      2.26 o 
  -8   1   6       22.13       23.56      2.43 o 
  -7   1   6       17.15       18.65      2.15 o 
  -6   1   6      362.32      367.53      5.79 o 
  -5   1   6      156.52      147.85      3.69 o 
  -4   1   6       21.48       24.24      1.90 o 
  -3   1   6       26.31       28.93      1.93 o 
  -2   1   6        3.37        2.15      1.45 o 
  -1   1   6       50.24       67.58      2.32 o 
   0   1   6       12.76       15.38      1.54 o 
   1   1   6       68.58       64.82      2.32 o 
   2   1   6       22.71       23.96      1.84 o 
   3   1   6       21.01       22.89      1.98 o 
   4   1   6        9.69        6.03      1.79 o 
   5   1   6       33.06       35.96      2.57 o 
   6   1   6        3.70        4.19      2.01 o 
   7   1   6        0.79        2.26      2.07 o 
   8   1   6        9.43       17.42      2.46 o 
   9   1   6        0.00       -2.32      2.32 o 
 -10   2   6       13.96       14.29      2.68 o 
  -9   2   6        2.90        6.70      2.18 o 
  -8   2   6       12.41        6.17      2.15 o 
  -7   2   6       50.49       45.46      2.74 o 
  -6   2   6       16.63       20.24      2.15 o 
  -5   2   6       10.02       11.22      1.90 o 
  -4   2   6        0.00        1.56      1.51 o 
  -3   2   6       16.94       20.33      1.81 o 
  -2   2   6       17.68       13.79      1.62 o 
  -1   2   6       58.29       63.58      2.35 o 
   0   2   6      172.92      157.68      3.41 o 
   1   2   6       97.22       88.20      2.76 o 
   2   2   6        4.70        4.58      1.56 o 
   3   2   6       70.01       71.57      2.79 o 
   4   2   6        2.73       -0.59      1.62 o 
   5   2   6       63.49       64.89      3.07 o 
   6   2   6        1.55        7.15      2.09 o 
   7   2   6        0.59       -1.20      1.98 o 
   8   2   6       10.67       15.69      2.54 o 
   9   2   6        3.77       12.90      2.57 o 
  -9   3   6        0.61        4.30      2.21 o 
  -8   3   6        9.99       19.68      2.35 o 
  -7   3   6       18.55       17.62      2.35 o 
  -6   3   6      213.28      218.73      4.89 o 
  -5   3   6       84.52       88.16      3.21 o 
  -4   3   6        4.06       -0.47      1.73 o 
  -3   3   6        4.91        7.98      1.70 o 
  -2   3   6        9.86       10.72      1.68 o 
  -1   3   6       21.39       22.06      1.87 o 
   0   3   6        5.19        4.91      1.62 o 
   1   3   6       20.30       20.69      2.01 o 
   2   3   6       11.92        8.57      1.81 o 
   3   3   6        1.04        3.29      1.81 o 
   4   3   6        7.86        4.69      1.93 o 
   5   3   6       19.48       17.79      2.35 o 
   6   3   6        4.11        2.93      2.29 o 
   7   3   6        0.45        4.36      2.23 o 
   8   3   6        4.81        4.13      2.40 o 
  -9   4   6        0.42        0.75      2.18 o 
  -8   4   6        5.46        4.33      2.26 o 
  -7   4   6       23.04       25.74      2.62 o 
  -6   4   6       10.64        5.33      2.18 o 
  -5   4   6        0.89        0.56      1.73 o 
  -4   4   6        0.20       -1.09      1.62 o 
  -3   4   6        6.94        6.64      1.90 o 
  -2   4   6       12.54       10.02      1.87 o 
  -1   4   6       13.65       19.40      2.04 o 
   0   4   6       28.88       25.30      2.23 o 
   1   4   6       21.65       23.56      2.23 o 
   2   4   6        1.24        1.90      1.76 o 
   3   4   6       18.37       15.58      2.12 o 
   4   4   6        7.55        8.49      2.09 o 
   5   4   6       27.12       28.93      2.74 o 
   6   4   6        0.23        3.57      1.93 o 
   7   4   6        0.00        1.17      2.23 o 
  -8   5   6        4.05        6.98      2.29 o 
  -7   5   6       13.79       11.89      2.37 o 
  -6   5   6       80.24       92.90      3.85 o 
  -5   5   6       26.45       22.62      2.54 o 
  -4   5   6        0.07        0.31      1.73 o 
  -3   5   6        0.20        1.95      1.73 o 
  -2   5   6        2.62        1.40      1.79 o 
  -1   5   6       13.88       11.84      1.98 o 
   0   5   6        2.08        2.18      1.79 o 
   1   5   6        1.77        1.59      1.84 o 
   2   5   6        2.77        2.68      1.90 o 
   3   5   6        0.16        1.73      1.98 o 
   4   5   6        4.68        5.36      2.07 o 
   5   5   6        9.00       12.23      2.29 o 
   6   5   6        3.69       -0.47      2.26 o 
  -6   6   6        6.65        6.56      2.29 o 
  -5   6   6        0.03        1.90      2.04 o 
  -4   6   6        0.00       -1.45      1.87 o 
  -3   6   6        1.79        3.88      1.87 o 
  -2   6   6        2.92        5.28      1.90 o 
  -1   6   6        1.72        1.34      2.04 o 
   0   6   6        2.96        2.21      1.98 o 
   1   6   6        2.49        1.68      2.07 o 
   2   6   6        0.48        1.76      1.87 o 
   3   6   6        4.27        4.66      2.12 o 
   4   6   6        4.79        0.50      2.21 o 
   5   6   6        7.52        4.08      2.43 o 
  -4   7   6        0.72       -2.01      2.01 o 
  -3   7   6        0.09       -1.95      1.95 o 
  -2   7   6        0.70        5.08      2.04 o 
  -1   7   6        6.30        1.42      2.09 o 
   0   7   6        1.59        9.35      2.37 o 
   1   7   6        0.00        0.25      1.98 o 
   2   7   6        0.37        0.08      2.12 o 
   3   7   6        0.14        2.57      2.26 o 
 -10   0   7        0.01       -2.23      2.23 o 
  -9   0   7       15.86       24.99      2.74 o 
  -8   0   7        0.02        1.73      1.95 o 
  -7   0   7        5.42        4.16      2.01 o 
  -6   0   7      325.81      335.50      5.76 o 
  -5   0   7        1.65        7.31      1.87 o 
  -4   0   7       36.85       35.43      2.32 o 
  -3   0   7       72.64       70.68      2.71 o 
  -2   0   7        1.43       -0.53      1.48 o 
  -1   0   7      347.70      363.94      5.00 o 
   0   0   7       40.96       41.10      2.15 o 
   1   0   7        0.04        0.81      1.59 o 
   2   0   7        0.01       -0.92      1.54 o 
   3   0   7       88.79       82.80      3.02 o 
   4   0   7       10.03       14.63      2.18 o 
   5   0   7       14.91       11.67      2.09 o 
   6   0   7        0.09        2.37      2.04 o 
   7   0   7       23.69       29.90      2.79 o 
   8   0   7       11.49       17.56      2.60 o 
 -10   1   7       26.34       19.21      2.90 o 
  -9   1   7        0.48        5.56      2.09 o 
  -8   1   7       15.63       15.47      2.37 o 
  -7   1   7       39.34       46.88      3.02 o 
  -6   1   7       14.28       16.81      2.09 o 
  -5   1   7      241.88      238.18      4.69 o 
  -4   1   7       57.36       49.31      2.49 o 
  -3   1   7        1.89        2.15      1.48 o 
  -2   1   7        0.75        1.90      1.51 o 
  -1   1   7       20.32       21.25      1.87 o 
   0   1   7      455.30      452.52      5.59 o 
   1   1   7       18.33       26.08      1.98 o 
   2   1   7        5.89        2.07      1.70 o 
   3   1   7        0.02       -1.56      1.56 o 
   4   1   7       84.06       79.87      3.24 o 
   5   1   7       53.77       50.48      2.93 o 
   6   1   7       15.24        9.63      2.46 o 
   7   1   7        0.28       -0.36      2.04 o 
   8   1   7        3.13        4.91      2.35 o 
 -10   2   7        0.10        3.21      2.43 o 
  -9   2   7       10.34       11.17      2.46 o 
  -8   2   7        0.01       -1.95      1.95 o 
  -7   2   7        5.10        8.77      2.07 o 
  -6   2   7      224.02      228.65      5.03 o 
  -5   2   7        0.67       -0.73      1.81 o 
  -4   2   7       16.80       14.66      2.04 o 
  -3   2   7       34.96       40.71      2.35 o 
  -2   2   7        0.07       -1.54      1.54 o 
  -1   2   7      201.56      207.49      4.11 o 
   0   2   7       21.19       20.35      1.93 o 
   1   2   7        1.15        1.34      1.56 o 
   2   2   7        0.03        1.12      1.65 o 
   3   2   7       73.35       67.35      2.93 o 
   4   2   7        3.19       -1.73      1.81 o 
   5   2   7        7.57        4.94      2.01 o 
   6   2   7        0.01        2.46      2.07 o 
   7   2   7       16.52       18.57      2.65 o 
   8   2   7        7.78       10.97      2.51 o 
  -9   3   7        0.01       -2.09      2.09 o 
  -8   3   7        5.42        3.91      2.21 o 
  -7   3   7       14.27       14.18      2.29 o 
  -6   3   7        3.33        1.70      1.90 o 
  -5   3   7       94.02       95.20      3.49 o 
  -4   3   7       11.88       11.67      1.87 o 
  -3   3   7        0.03        3.63      1.68 o 
  -2   3   7        0.63        3.02      1.70 o 
  -1   3   7        6.07        7.01      1.79 o 
   0   3   7      178.76      168.14      4.05 o 
   1   3   7        2.88        3.55      1.73 o 
   2   3   7        4.51        4.38      1.81 o 
   3   3   7        0.23        1.87      1.81 o 
   4   3   7       38.25       39.26      2.82 o 
   5   3   7       43.03       43.42      2.90 o 
   6   3   7        8.48       15.10      2.35 o 
   7   3   7        0.32        1.42      2.18 o 
  -8   4   7        0.01       -0.53      2.07 o 
  -7   4   7        3.22        4.55      2.07 o 
  -6   4   7       84.78       84.42      3.69 o 
  -5   4   7        7.18       12.23      2.04 o 
  -4   4   7        2.55        3.91      1.95 o 
  -3   4   7        4.86        4.16      1.90 o 
  -2   4   7        0.78        1.12      1.68 o 
  -1   4   7       52.40       52.80      2.74 o 
   0   4   7        2.97        1.17      1.79 o 
   1   4   7        4.04        5.70      1.84 o 
   2   4   7        0.17        3.85      1.87 o 
   3   4   7       30.54       30.29      2.51 o 
   4   4   7        0.00       -1.06      1.98 o 
   5   4   7        1.31       -1.87      2.09 o 
   6   4   7        0.00       -2.09      2.09 o 
   7   4   7        5.37        3.43      2.57 o 
  -7   5   7        3.09        3.24      2.18 o 
  -6   5   7        0.17        1.87      1.98 o 
  -5   5   7       21.72       23.37      2.54 o 
  -4   5   7        0.85        0.59      1.87 o 
  -3   5   7        0.04       -0.45      1.84 o 
  -2   5   7        0.10        1.23      1.76 o 
  -1   5   7        2.14        0.81      1.95 o 
   0   5   7       44.04       41.88      2.85 o 
   1   5   7        0.04        2.43      1.93 o 
   2   5   7        0.73        0.78      1.93 o 
   3   5   7        0.62       -0.84      1.95 o 
   4   5   7       10.34       16.19      2.46 o 
   5   5   7       18.71       18.26      2.79 o 
   6   5   7        3.20        4.72      2.32 o 
  -6   6   7       21.95       22.50      2.85 o 
  -5   6   7        4.98        7.51      2.18 o 
  -4   6   7        0.39        1.59      2.01 o 
  -3   6   7        0.28        0.95      1.95 o 
  -2   6   7        0.10       -2.01      2.01 o 
  -1   6   7        9.51        5.28      2.32 o 
   0   6   7        0.12        2.60      2.09 o 
   1   6   7        2.48       -0.28      2.23 o 
   2   6   7        0.84       -1.95      1.95 o 
   3   6   7        6.38        6.31      2.23 o 
   4   6   7        0.22        1.70      2.23 o 
  -3   7   7        0.01       -2.07      2.07 o 
  -2   7   7        0.01        2.85      2.07 o 
  -1   7   7        0.80       -2.07      2.07 o 
   0   7   7        8.03       11.25      2.57 o 
   1   7   7        0.48        3.04      2.26 o 
 -10   0   8       34.85       41.52      3.46 o 
  -9   0   8        8.25        9.91      2.54 o 
  -8   0   8       15.41       20.83      2.54 o 
  -7   0   8        0.65       -2.04      2.04 o 
  -6   0   8        1.83        2.29      1.93 o 
  -5   0   8       87.11       94.53      3.41 o 
  -4   0   8       24.56       22.95      2.26 o 
  -3   0   8      209.27      205.70      4.33 o 
  -2   0   8        0.06        5.05      1.62 o 
  -1   0   8      181.74      182.45      3.99 o 
   0   0   8      102.97      107.27      3.27 o 
   1   0   8        2.80        0.89      1.76 o 
   2   0   8       27.14       29.43      2.29 o 
   3   0   8       11.15       11.22      2.09 o 
   4   0   8       39.97       41.83      2.76 o 
   5   0   8        7.49        3.04      2.09 o 
   6   0   8        5.43        4.38      2.12 o 
   7   0   8        4.00        7.54      2.32 o 
   8   0   8        0.15        5.05      2.60 o 
  -9   1   8        1.69        4.10      2.21 o 
  -8   1   8        3.55        6.73      2.21 o 
  -7   1   8        6.81        5.89      2.09 o 
  -6   1   8       68.87       74.39      3.29 o 
  -5   1   8       30.81       24.24      2.35 o 
  -4   1   8        7.33        5.30      1.76 o 
  -3   1   8       21.52       23.79      2.18 o 
  -2   1   8        0.07        2.23      1.68 o 
  -1   1   8       96.59       91.52      3.07 o 
   0   1   8      126.27      123.81      3.46 o 
   1   1   8      220.81      214.51      4.41 o 
   2   1   8        0.35        0.42      1.73 o 
   3   1   8       53.71       50.12      2.85 o 
   4   1   8       21.70       26.02      2.46 o 
   5   1   8        1.83        1.65      2.12 o 
   6   1   8       20.88       26.61      2.68 o 
   7   1   8       12.86       16.95      2.79 o 
   8   1   8       28.96       35.71      3.24 o 
  -9   2   8        6.22       12.03      2.40 o 
  -8   2   8        8.41        9.44      2.43 o 
  -7   2   8        0.29        0.00      2.04 o 
  -6   2   8        0.03        1.17      1.98 o 
  -5   2   8       59.00       60.82      3.04 o 
  -4   2   8       21.01       26.16      2.26 o 
  -3   2   8      132.88      132.72      3.71 o 
  -2   2   8        0.01       -1.62      1.62 o 
  -1   2   8      115.06      120.01      3.52 o 
   0   2   8       79.96       72.97      3.02 o 
   1   2   8        3.23       12.98      1.93 o 
   2   2   8       17.84       17.25      2.18 o 
   3   2   8        8.04       14.07      2.07 o 
   4   2   8       28.87       24.37      2.51 o 
   5   2   8        8.38        0.78      2.12 o 
   6   2   8        3.88        6.31      2.23 o 
   7   2   8        2.53        9.86      2.40 o 
  -9   3   8        0.68       -2.26      2.26 o 
  -8   3   8        1.45        3.99      2.35 o 
  -7   3   8        3.07        4.38      2.07 o 
  -6   3   8       44.33       37.95      2.85 o 
  -5   3   8       21.09       16.86      2.43 o 
  -4   3   8        1.00        1.54      1.81 o 
  -3   3   8        9.00        7.01      1.93 o 
  -2   3   8        0.00       -1.70      1.70 o 
  -1   3   8       65.76       75.70      3.10 o 
   0   3   8       42.19       46.21      2.65 o 
   1   3   8       97.20      107.49      3.66 o 
   2   3   8        1.71       -1.98      1.98 o 
   3   3   8       41.37       39.40      2.76 o 
   4   3   8       12.30        9.30      2.23 o 
   5   3   8        0.04        1.26      2.12 o 
   6   3   8        9.78       13.04      2.62 o 
   7   3   8        7.45        9.21      2.68 o 
  -8   4   8        1.15       -0.42      2.29 o 
  -7   4   8        0.01        2.99      2.09 o 
  -6   4   8        1.19        5.05      1.95 o 
  -5   4   8       22.61       25.60      2.60 o 
  -4   4   8       12.11       12.14      2.23 o 
  -3   4   8       41.23       37.02      2.71 o 
  -2   4   8        0.06        4.47      1.93 o 
  -1   4   8       45.07       41.66      2.79 o 
   0   4   8       42.72       36.58      2.76 o 
   1   4   8        1.97        2.76      1.93 o 
   2   4   8        5.61        9.46      2.18 o 
   3   4   8        3.59        1.51      2.04 o 
   4   4   8       12.39       10.86      2.26 o 
   5   4   8        6.06       10.55      2.32 o 
   6   4   8        1.27        1.23      2.57 o 
  -7   5   8        0.36       -2.23      2.23 o 
  -6   5   8       18.01       20.49      2.68 o 
  -5   5   8        9.30       14.38      2.32 o 
  -4   5   8        0.05        0.28      1.98 o 
  -3   5   8        1.41       -1.01      2.01 o 
  -2   5   8        0.00       -0.78      1.95 o 
  -1   5   8       22.60       19.96      2.43 o 
   0   5   8        8.78       12.20      2.26 o 
   1   5   8       20.12       26.08      2.79 o 
   2   5   8        4.23       -0.11      2.23 o 
   3   5   8       17.40       18.15      2.65 o 
   4   5   8        4.57        4.91      2.32 o 
   5   5   8        0.40        4.36      2.26 o 
  -5   6   8        6.00        8.07      2.35 o 
  -4   6   8        3.88       11.22      2.32 o 
  -3   6   8        8.44       10.41      2.40 o 
  -2   6   8        0.37        7.71      2.26 o 
  -1   6   8       17.63       17.70      2.65 o 
   0   6   8       17.14       20.97      2.54 o 
   1   6   8        0.24        0.67      1.93 o 
   2   6   8        1.06        3.04      2.18 o 
   3   6   8        1.15        0.56      2.26 o 
  -9   0   9       26.11       32.22      3.07 o 
  -8   0   9        0.30        2.35      2.26 o 
  -7   0   9        4.90        3.80      2.23 o 
  -6   0   9        0.48       -0.20      1.95 o 
  -5   0   9        6.63        6.98      2.01 o 
  -4   0   9       47.20       42.61      2.71 o 
  -3   0   9       46.31       50.65      2.76 o 
  -2   0   9       86.94       80.84      3.21 o 
  -1   0   9      617.67      631.78      7.58 o 
   0   0   9      690.23      701.84      8.03 o 
   1   0   9      210.92      202.59      4.69 o 
   2   0   9       13.54       10.92      2.15 o 
   3   0   9       14.65       10.36      2.15 o 
   4   0   9        0.01       -1.87      1.87 o 
   5   0   9       12.96       10.11      2.23 o 
   6   0   9        0.90       -0.95      2.12 o 
   7   0   9        1.23       -0.70      2.40 o 
  -9   1   9        4.48        2.82      2.37 o 
  -8   1   9        3.23        6.48      2.32 o 
  -7   1   9        4.16        5.19      2.09 o 
  -6   1   9       59.75       54.06      3.13 o 
  -5   1   9      367.49      345.69      6.23 o 
  -4   1   9       23.26       14.71      2.18 o 
  -3   1   9        2.63        0.00      1.81 o 
  -2   1   9      398.71      392.88      6.18 o 
  -1   1   9       46.57       39.59      2.65 o 
   0   1   9       47.39       47.47      2.76 o 
   1   1   9       41.54       46.04      2.79 o 
   2   1   9       99.49       96.26      3.52 o 
   3   1   9       75.83       65.23      3.13 o 
   4   1   9       44.24       33.53      2.76 o 
   5   1   9        1.20        5.61      2.15 o 
   6   1   9       15.86       16.89      2.65 o 
   7   1   9        9.40       11.28      2.65 o 
  -9   2   9       20.41       32.28      3.02 o 
  -8   2   9        0.06       -2.09      2.09 o 
  -7   2   9        3.34        5.05      2.04 o 
  -6   2   9        0.81        0.92      2.07 o 
  -5   2   9        5.24       -0.73      1.98 o 
  -4   2   9       30.41       29.48      2.57 o 
  -3   2   9       31.69       31.89      2.54 o 
  -2   2   9       64.18       65.03      3.07 o 
  -1   2   9      463.34      476.27      6.88 o 
   0   2   9      527.93      520.44      7.24 o 
   1   2   9      177.87      176.00      4.53 o 
   2   2   9       10.23        6.98      2.07 o 
   3   2   9        9.92        6.59      2.12 o 
   4   2   9        0.27       -1.98      1.98 o 
   5   2   9        8.26        5.25      2.29 o 
   6   2   9        0.34        1.48      2.29 o 
  -8   3   9        0.77        2.40      2.48 o 
  -7   3   9        0.71        2.57      2.12 o 
  -6   3   9       39.52       47.35      3.13 o 
  -5   3   9      207.59      201.53      5.17 o 
  -4   3   9       21.40       26.64      2.46 o 
  -3   3   9        6.63        7.57      2.04 o 
  -2   3   9      194.75      185.81      4.83 o 
  -1   3   9       44.57       39.68      2.79 o 
   0   3   9       16.29       13.68      2.29 o 
   1   3   9       19.27       21.83      2.43 o 
   2   3   9       69.80       70.53      3.41 o 
   3   3   9       48.10       47.80      3.10 o 
   4   3   9       27.55       27.47      2.74 o 
   5   3   9        0.24       -1.37      2.09 o 
   6   3   9        8.42        8.35      2.48 o 
  -7   4   9        1.32        0.87      2.04 o 
  -6   4   9        1.28       -1.20      2.09 o 
  -5   4   9        4.18        9.77      2.15 o 
  -4   4   9        9.34        9.44      2.23 o 
  -3   4   9        9.78       13.29      2.29 o 
  -2   4   9       30.44       32.58      2.74 o 
  -1   4   9      222.90      234.98      5.45 o 
   0   4   9      257.19      251.03      5.70 o 
   1   4   9       92.66       96.09      3.88 o 
   2   4   9        3.32       -1.03      2.12 o 
   3   4   9        3.72       -0.67      2.12 o 
   4   4   9        0.61       -1.95      2.15 o 
   5   4   9        2.45       -1.95      2.32 o 
  -6   5   9       16.39       19.43      2.85 o 
  -5   5   9       74.69       66.51      3.99 o 
  -4   5   9       13.07       13.71      2.43 o 
  -3   5   9        5.92        4.08      2.32 o 
  -2   5   9       64.22       60.48      3.60 o 
  -1   5   9       22.40       26.55      2.74 o 
   0   5   9        2.13        0.47      2.18 o 
   1   5   9        5.83        4.41      2.23 o 
   2   5   9       30.89       36.10      3.13 o 
   3   5   9       22.46       16.50      2.79 o 
   4   5   9       11.06        5.00      2.68 o 
  -3   6   9        1.31        6.51      2.51 o 
  -2   6   9       11.67        4.91      2.60 o 
  -1   6   9       78.07       79.94      4.22 o 
   0   6   9       90.31       77.41      4.19 o 
   1   6   9       30.21       35.65      3.29 o 
  -8   0  10        9.35        7.15      2.54 o 
  -7   0  10        0.11        0.53      2.54 o 
  -6   0  10        6.00        2.99      1.93 o 
  -5   0  10        7.07        4.08      2.15 o 
  -4   0  10       14.86       10.86      2.35 o 
  -3   0  10       26.30       19.94      2.43 o 
  -2   0  10       19.36       17.53      2.18 o 
  -1   0  10        1.14        3.04      1.90 o 
   0   0  10       15.00       10.86      2.37 o 
   1   0  10        3.88        2.43      1.93 o 
   2   0  10       40.16       46.01      2.99 o 
   3   0  10       71.22       69.14      3.49 o 
   4   0  10       19.78       18.20      2.57 o 
   5   0  10        4.16        1.23      2.26 o 
   6   0  10        3.56        6.53      2.51 o 
  -8   1  10        1.74        2.76      2.23 o 
  -7   1  10       35.14       34.20      2.93 o 
  -6   1  10        0.05       -2.15      2.15 o 
  -5   1  10        0.01       -1.09      2.01 o 
  -4   1  10       26.38       25.94      2.57 o 
  -3   1  10        9.81        8.18      2.21 o 
  -2   1  10      220.02      201.33      4.89 o 
  -1   1  10      167.93      174.96      4.66 o 
   0   1  10       10.66        5.50      2.15 o 
   1   1  10        1.05        0.53      2.04 o 
   2   1  10        7.13        6.64      2.15 o 
   3   1  10        5.10        5.70      2.15 o 
   4   1  10        1.74        7.54      2.29 o 
   5   1  10        3.56        4.97      2.32 o 
   6   1  10        2.00        8.12      2.40 o 
  -8   2  10        7.20        3.35      2.62 o 
  -7   2  10        0.04        5.78      2.26 o 
  -6   2  10        4.46        4.52      2.18 o 
  -5   2  10        4.98        2.74      2.12 o 
  -4   2  10       14.82       14.85      2.23 o 
  -3   2  10       17.30       18.99      2.37 o 
  -2   2  10       13.28       15.55      2.35 o 
  -1   2  10        2.35        3.88      2.04 o 
   0   2  10       13.47       11.45      2.23 o 
   1   2  10        6.29       10.27      2.09 o 
   2   2  10       24.23       24.43      2.71 o 
   3   2  10       49.33       53.00      3.24 o 
   4   2  10       16.02       12.12      2.43 o 
   5   2  10        4.31        3.60      2.54 o 
  -7   3  10       16.44       17.03      2.62 o 
  -6   3  10        0.62       -1.90      2.15 o 
  -5   3  10        0.18       -2.09      2.09 o 
  -4   3  10       12.25       10.61      2.37 o 
  -3   3  10       10.26        7.96      2.32 o 
  -2   3  10      127.01      117.38      4.11 o 
  -1   3  10      111.67      120.67      4.16 o 
   0   3  10        8.52       18.12      2.40 o 
   1   3  10        0.14       -0.92      1.95 o 
   2   3  10        5.21        6.98      2.18 o 
   3   3  10        2.82        8.07      2.35 o 
   4   3  10        0.73        2.26      2.29 o 
   5   3  10        1.76        2.76      2.37 o 
  -6   4  10        2.18       -2.26      2.26 o 
  -5   4  10        2.81        7.82      2.26 o 
  -4   4  10       10.13       -1.73      2.29 o 
  -3   4  10        4.98       12.12      2.48 o 
  -2   4  10        3.52        1.65      2.26 o 
  -1   4  10        2.91       -1.95      2.29 o 
   0   4  10        9.47       13.12      2.32 o 
   1   4  10        8.39        6.45      2.40 o 
   2   4  10        6.06        9.69      2.35 o 
   3   4  10       17.97       18.62      2.90 o 
   4   4  10        8.91        6.59      2.51 o 
  -4   5  10        3.24        6.64      2.43 o 
  -3   5  10        6.58       13.88      2.54 o 
  -2   5  10       50.59       46.07      3.38 o 
  -1   5  10       47.74       45.54      3.41 o 
   0   5  10        5.08        7.20      2.43 o 
   1   5  10        0.08        0.28      2.35 o 
   2   5  10        2.54        4.22      2.37 o 
  -7   0  11        1.61        0.78      2.29 o 
  -6   0  11        6.14        9.72      2.46 o 
  -5   0  11       24.91       22.78      2.71 o 
  -4   0  11        1.42        2.29      1.95 o 
  -3   0  11       22.35       21.72      2.54 o 
  -2   0  11        2.51        2.79      2.04 o 
  -1   0  11       27.75       30.52      2.71 o 
   0   0  11       12.89       13.68      2.43 o 
   1   0  11        0.22       -2.04      2.04 o 
   2   0  11       26.33       22.89      2.88 o 
   3   0  11        2.52        4.33      2.26 o 
   4   0  11        3.80        5.11      2.26 o 
   5   0  11        2.62        5.16      2.57 o 
  -7   1  11        0.29       -1.51      2.37 o 
  -6   1  11        0.40        2.85      2.26 o 
  -5   1  11        0.82        0.84      2.18 o 
  -4   1  11        9.17       10.86      2.46 o 
  -3   1  11        0.14       -0.22      1.98 o 
  -2   1  11        0.14        2.09      1.98 o 
  -1   1  11        0.02       -1.98      1.98 o 
   0   1  11       17.35       21.11      2.48 o 
   1   1  11       23.39       17.92      2.62 o 
   2   1  11        1.03       -2.09      2.09 o 
   3   1  11        0.56        3.74      2.23 o 
   4   1  11        6.67        9.63      2.48 o 
   5   1  11        4.36        9.63      2.62 o 
  -7   2  11        0.97        5.25      2.29 o 
  -6   2  11        3.02       10.30      2.32 o 
  -5   2  11       15.43       17.67      2.57 o 
  -4   2  11        0.76        1.28      2.32 o 
  -3   2  11       15.73       14.16      2.46 o 
  -2   2  11        2.80       -0.56      2.12 o 
  -1   2  11       16.75       20.88      2.48 o 
   0   2  11        7.58        7.51      2.21 o 
   1   2  11        0.22        7.48      2.07 o 
   2   2  11       18.10       25.35      2.68 o 
   3   2  11        2.08       -2.29      2.29 o 
   4   2  11        3.28        5.19      2.37 o 
  -6   3  11        0.50       -1.48      2.23 o 
  -5   3  11        0.95       -2.04      2.04 o 
  -4   3  11        4.23        9.16      2.32 o 
  -3   3  11        0.10        0.75      2.15 o 
  -2   3  11        0.27       -2.15      2.15 o 
  -1   3  11        0.06        1.73      2.07 o 
   0   3  11       11.38       12.06      2.57 o 
   1   3  11       13.78       13.82      2.68 o 
   2   3  11        0.80       -2.12      2.12 o 
   3   3  11        0.65       -0.78      2.23 o 
  -5   4  11        4.48       11.50      2.54 o 
  -4   4  11        0.11        2.65      2.29 o 
  -3   4  11        5.64        0.36      2.37 o 
  -2   4  11        2.08        0.25      2.21 o 
  -1   4  11        3.88        8.01      2.40 o 
   0   4  11        1.84        1.01      2.18 o 
   1   4  11        0.05        2.21      2.35 o 
   2   4  11        6.86        3.21      2.35 o 
  -6   0  12        6.66        7.23      2.68 o 
  -5   0  12        1.01       -0.31      2.29 o 
  -4   0  12        1.00        1.26      2.37 o 
  -3   0  12        0.13       -2.18      2.18 o 
  -2   0  12       13.27       20.94      2.65 o 
  -1   0  12        0.63        0.47      2.35 o 
   0   0  12        1.19        3.02      2.18 o 
   1   0  12       19.20       27.58      2.85 o 
   2   0  12        1.12       -1.76      2.29 o 
   3   0  12        0.81       -2.32      2.32 o 
  -6   1  12        1.86        4.86      2.43 o 
  -5   1  12        0.72        1.01      2.26 o 
  -4   1  12        0.42        1.87      2.26 o 
  -3   1  12        0.33       -2.21      2.21 o 
  -2   1  12        3.47        4.66      2.18 o 
  -1   1  12        9.64       12.20      2.43 o 
   0   1  12        3.67        6.64      2.26 o 
   1   1  12        1.74        1.73      2.40 o 
   2   1  12        0.67        2.29      2.26 o 
   3   1  12        3.18        0.45      2.35 o 
  -5   2  12        0.40        1.40      2.29 o 
  -4   2  12        0.49        4.66      2.15 o 
  -3   2  12        0.07       -2.29      2.29 o 
  -2   2  12        9.76        8.43      2.51 o 
  -1   2  12        0.79        3.94      2.29 o 
   0   2  12        1.22        4.77      2.26 o 
   1   2  12       15.54       19.12      2.85 o 
   2   2  12        0.89        0.36      2.40 o 
   3   2  12        0.61        0.39      2.35 o 
  -4   3  12        0.31        1.31      2.43 o 
  -3   3  12        0.72       -0.53      2.18 o 
  -2   3  12        1.12        3.60      2.46 o 
  -1   3  12        3.69        3.04      2.29 o 
   0   3  12        1.85       -0.87      2.32 o 
   1   3  12        1.17       -2.37      2.37 o 
  -4   0  13        0.15       -2.35      2.35 o 
  -3   0  13        7.56        6.25      2.65 o 
  -2   0  13        5.03        4.58      2.37 o 
  -1   0  13       25.51       20.63      3.10 o 
   0   0  13        2.00       -2.32      2.32 o 
   1   0  13        0.59       -1.79      2.48 o 
  -4   1  13       33.13       40.54      3.41 o 
  -3   1  13        0.48        6.31      2.43 o 
  -2   1  13        0.25        0.03      2.23 o 
  -1   1  13        3.04        5.81      2.35 o 
   0   1  13        5.19        6.53      2.60 o 
   1   1  13        3.53        5.19      2.85 o 
  -3   2  13        4.97        7.09      2.46 o 
  -2   2  13        3.86        2.23      2.40 o 
  -1   2  13       19.10       15.44      3.02 o 
   0   2  13        1.29        1.95      2.46 o 
                                                 
